# Supplementary material for: 4-Bromo-2-{(E)-[(3,4-dimethyl­phen­yl)imino]­meth­yl}phenol
Source: Acta Crystallogr Sect E Struct Rep Online. 2012 Aug 23;68(Pt 9):o2730. doi: 10.1107/S1600536812035635 (PMC3435742; doi:10.1107/S1600536812035635)
Supplement: Supplementary file 1 [file e-68-o2730-sup1.cif]

##############################################################################
#                                                                            #
# This CIF contains the data in a paper accepted for publication in          #
# Acta Crystallographica Section E. It conforms to the requirements of       #
# Notes for Authors for Acta Crystallographica Section E, and has been       #
# peer reviewed under the auspices of the IUCr Commission on Journals.       #
#                                                                            #
# Full details of the Crystallographic Information File format               #
# are given in the paper "The Crystallographic Information File (CIF):       #
# a New Standard Archive File for Crystallography" by S. R. Hall, F. H.      #
# Allen and I. D. Brown [Acta Cryst. (1991), A47, 655-685].                  #
#                                                                            #
# The current version of the core CIF dictionary is obtainable from          #
# ftp://ftp.iucr.org/pub/cif_core.dic.                                       #
#                                                                            #
# Software is freely available for graphical display of the structure(s)     #
# in this CIF. For information consult the CIF software page                 #
# http://www.iucr.org/resources/cif/software.                                #
#                                                                            #
# This file may be used for bona fide research purposes within the           #
# scientific community so long as proper attribution is given to the journal # 
# article from which it was obtained.                                        #
#                                                                            #
##############################################################################
data_global
_audit_creation_method     ?
_journal_date_recd_electronic     2012-08-13
_journal_date_accepted     2012-08-13
_journal_name_full     'Acta Crystallographica, Section E'
_journal_year     2012
_journal_volume     68
_journal_issue      9
_journal_page_first     o2730
_journal_page_last     o2730
_journal_paper_category     QO
_journal_paper_doi     10.1107/S1600536812035635
_journal_coeditor_code     HB6936
_publ_contact_author
;
Muhammad Nawaz Tahir
University of Sargodha
Department of Physics
Sargodha
Pakistan
;
_publ_contact_author_email     'dmntahir_uos@yahoo.com'
_publ_contact_author_fax     '0092 48 32 22 121'
_publ_contact_author_phone     '0092 48 92 30 914'
_publ_section_title
;
4-Bromo-2-{(<i>E</i>)-[(3,4-dimethylphenyl)imino]methyl}phenol
;
loop_
    _publ_author_name
    _publ_author_address
    'Tahir, M. Nawaz'
;
Department of Physics
University of Sargodha
Sargodha
Pakistan
;
    'Abdul Haleem Khan'
;
Department of Pharmacy Services
Jinnah Hospital
Lahore
Pakistan
;
    'Muhammad Ilyas Tariq'
;
Department of Chemistry
University of Sargodha
Sargodha
Pakistan
;
    'Ishtiaq Hussain'
;
Department of Chemistry
University of Sargodha
Sargodha
Pakistan
;
    'Muhammad Shafiq'
;
Department of Chemistry
Government College University
Faisalabad 38000
Pakistan
;
data_I
_audit_creation_method     SHELXL-97
_chemical_name_systematic
;
4-Bromo-2-{(<i>E</i>)-[(3,4-dimethylphenyl)imino]methyl}phenol
;
_chemical_name_common     ?
_chemical_formula_moiety     'C15 H14 Br N O'
_chemical_formula_sum     'C15 H14 Br N O'
_chemical_formula_iupac     'C15 H14 Br N O'
_chemical_formula_weight     304.18
_symmetry_cell_setting     monoclinic
_symmetry_space_group_name_H-M     'P 21/n'
_symmetry_space_group_name_Hall     '-P 2yn'
loop_
    _symmetry_equiv_pos_site_id
    _symmetry_equiv_pos_as_xyz
    1 x,y,z
    2 1/2-x,1/2+y,1/2-z
    3 -x,-y,-z
    4 1/2+x,1/2-y,1/2+z
_cell_length_a     12.2633(10)
_cell_length_b     7.4805(6)
_cell_length_c     14.5767(11)
_cell_angle_alpha     90
_cell_angle_beta     101.576(4)
_cell_angle_gamma     90
_cell_volume     1310.00(18)
_cell_formula_units_Z     4
_cell_measurement_reflns_used     1931
_cell_measurement_theta_min     1.98
_cell_measurement_theta_max     26.00
_cell_measurement_temperature     296(2)
_exptl_crystal_description     prism
_exptl_crystal_colour     'yellow'
_exptl_crystal_size_max     0.30
_exptl_crystal_size_mid     0.25
_exptl_crystal_size_min     0.22
_exptl_crystal_density_diffrn     1.542
_exptl_crystal_density_meas     ?
_exptl_crystal_density_method     'not measured'
_exptl_crystal_F_000     616
_exptl_absorpt_coefficient_mu     3.125
_exptl_absorpt_correction_type     multi-scan
_exptl_absorpt_process_details     '(SADABS; Bruker, 2005)'
_exptl_absorpt_correction_T_min     0.454
_exptl_absorpt_correction_T_max     0.546
_exptl_special_details
;
;
_diffrn_ambient_temperature     296(2)
_diffrn_radiation_type     MoK\a
_diffrn_radiation_wavelength     0.71073
_diffrn_radiation_source     'fine-focus sealed tube'
_diffrn_radiation_monochromator     graphite
_diffrn_measurement_device_type     'Bruker Kappa APEXII CCD'
_diffrn_measurement_method     \w
_diffrn_detector_area_resol_mean     8.00
_diffrn_reflns_number     9488
_diffrn_reflns_av_R_equivalents     0.0257
_diffrn_reflns_av_sigmaI/netI     0.0278
_diffrn_reflns_theta_min     1.98
_diffrn_reflns_theta_max     26.00
_diffrn_reflns_theta_full     26.00
_diffrn_measured_fraction_theta_max     0.992
_diffrn_measured_fraction_theta_full     0.992
_diffrn_reflns_limit_h_min     -10
_diffrn_reflns_limit_h_max     15
_diffrn_reflns_limit_k_min     -9
_diffrn_reflns_limit_k_max     8
_diffrn_reflns_limit_l_min     -17
_diffrn_reflns_limit_l_max     17
_diffrn_standards_number     0
_diffrn_standards_interval_count     ?
_diffrn_standards_interval_time     ?
_diffrn_standards_decay_%     ?
_refine_special_details
;
Refinement of <i>F</i>^2^ against ALL reflections. The weighted <i>R</i>-factor
<i>wR</i> and goodness of fit <i>S</i> are based on <i>F</i>^2^, conventional
<i>R</i>-factors <i>R</i> are based on <i>F</i>, with <i>F</i> set to zero for
negative <i>F</i>^2^. The threshold expression of <i>F</i>^2^ >
\s(<i>F</i>^2^) is used only for calculating <i>R</i>-factors(gt) <i>etc</i>.
and is not relevant to the choice of reflections for refinement.
<i>R</i>-factors based on <i>F</i>^2^ are statistically about twice as large
as those based on <i>F</i>, and <i>R</i>- factors based on ALL data will be
even larger.
;
_reflns_number_total     2545
_reflns_number_gt     1931
_reflns_threshold_expression     I>2\s(I)
_refine_ls_structure_factor_coef     Fsqd
_refine_ls_matrix_type     full
_refine_ls_R_factor_all     0.0471
_refine_ls_R_factor_gt     0.0283
_refine_ls_wR_factor_gt     0.0666
_refine_ls_wR_factor_ref     0.0731
_refine_ls_goodness_of_fit_ref     1.044
_refine_ls_restrained_S_all     1.044
_refine_ls_number_reflns     2545
_refine_ls_number_parameters     166
_refine_ls_number_restraints     0
_refine_ls_hydrogen_treatment     constr
_refine_ls_weighting_scheme     calc
_refine_ls_weighting_details
         'calc w=1/[\s^2^(Fo^2^)+(0.0371P)^2^+0.1325P] where P=(Fo^2^+2Fc^2^)/3'
_atom_sites_solution_hydrogens     geom
_atom_sites_solution_primary     direct
_atom_sites_solution_secondary     difmap
_refine_ls_shift/su_max     0.001
_refine_ls_shift/su_mean     0.000
_refine_diff_density_max     0.298
_refine_diff_density_min     -0.338
loop_
    _atom_type_symbol
    _atom_type_description
    _atom_type_scat_dispersion_real
    _atom_type_scat_dispersion_imag
    _atom_type_scat_source
    'C' 'C' 0.0033 0.0016
                         'International Tables Vol C Tables 4.2.6.8 and 6.1.1.4'
    'H' 'H' 0.0000 0.0000
                         'International Tables Vol C Tables 4.2.6.8 and 6.1.1.4'
    'N' 'N' 0.0061 0.0033
                         'International Tables Vol C Tables 4.2.6.8 and 6.1.1.4'
    'O' 'O' 0.0106 0.0060
                         'International Tables Vol C Tables 4.2.6.8 and 6.1.1.4'
    'Br' 'Br' -0.2901 2.4595
                         'International Tables Vol C Tables 4.2.6.8 and 6.1.1.4'
_computing_data_collection     'APEX2 (Bruker, 2007)'
_computing_cell_refinement     'SAINT (Bruker, 2007)'
_computing_data_reduction     'SAINT (Bruker, 2007)'
_computing_structure_solution     'SHELXS97 (Sheldrick, 2008)'
_computing_structure_refinement     'SHELXL97 (Sheldrick, 2008)'
_computing_molecular_graphics
                  'ORTEP-3 for Windows (Farrugia, 1997) and PLATON (Spek, 2009)'
_computing_publication_material
;
WinGX (Farrugia, 1999) and PLATON (Spek, 2009)
;
loop_
    _atom_site_type_symbol
    _atom_site_label
    _atom_site_fract_x
    _atom_site_fract_y
    _atom_site_fract_z
    _atom_site_U_iso_or_equiv
    _atom_site_thermal_displace_type
    _atom_site_calc_flag
    _atom_site_refinement_flags
    _atom_site_occupancy
    _atom_site_disorder_assembly
    _atom_site_disorder_group
    Br Br1 0.18394(2) 0.52508(4) 0.05809(2) 0.06110(10)
                                                      Uani . . 1.000 . -16
    O O1 0.04873(13) 0.3558(3) 0.42252(10) 0.0649(7) Uani . . 1.000 . -16
    N N1 0.23707(15) 0.4902(2) 0.50899(13) 0.0433(6) Uani . . 1.000 . -16
    C C1 0.30890(17) 0.5327(3) 0.59525(15) 0.0377(7) Uani . . 1.000 . -16
    C C2 0.26822(18) 0.4991(3) 0.67585(15) 0.0402(7) Uani . . 1.000 . -16
    C C3 0.32937(18) 0.5327(3) 0.76461(15) 0.0386(7) Uani . . 1.000 . -16
    C C4 0.43689(17) 0.6028(3) 0.77377(14) 0.0413(7) Uani . . 1.000 . -16
    C C5 0.47658(17) 0.6376(3) 0.69271(14) 0.0445(8) Uani . . 1.000 . -16
    C C6 0.41546(16) 0.6041(3) 0.60481(15) 0.0437(7) Uani . . 1.000 . -16
    C C7 0.2812(2) 0.4915(3) 0.85007(17) 0.0559(9) Uani . . 1.000 . -16
    C C8 0.50899(19) 0.6368(3) 0.86868(15) 0.0595(9) Uani . . 1.000 . -16
    C C9 0.26191(19) 0.5199(3) 0.42938(15) 0.0411(7) Uani . . 1.000 . -16
    C C10 0.18689(18) 0.4725(3) 0.34246(15) 0.0384(7) Uani . . 1.000 . -16
    C C11 0.08370(17) 0.3910(3) 0.34249(15) 0.0442(7) Uani . . 1.000 . -16
    C C12 0.01435(18) 0.3464(3) 0.25816(16) 0.0495(8) Uani . . 1.000 . -16
    C C13 0.04434(18) 0.3849(3) 0.17425(15) 0.0462(7) Uani . . 1.000 . -16
    C C14 0.14496(18) 0.4672(3) 0.17412(15) 0.0407(7) Uani . . 1.000 . -16
    C C15 0.21649(18) 0.5098(3) 0.25677(15) 0.0406(7) Uani . . 1.000 . -16
    H H1 0.09704 0.38542 0.46739 0.0974 Uiso . . 1.000 . -16
    H H2 0.19695 0.45203 0.66987 0.0483 Uiso . . 1.000 . -16
    H H5 0.54756 0.68561 0.69831 0.0534 Uiso . . 1.000 . -16
    H H6 0.44489 0.62870 0.55214 0.0524 Uiso . . 1.000 . -16
    H H7A 0.32881 0.40851 0.88946 0.0838 Uiso . . 1.000 . -16
    H H7B 0.20851 0.44010 0.83078 0.0838 Uiso . . 1.000 . -16
    H H7C 0.27580 0.59987 0.88418 0.0838 Uiso . . 1.000 . -16
    H H8A 0.47412 0.72447 0.90136 0.0893 Uiso . . 1.000 . -16
    H H8B 0.58039 0.68003 0.86120 0.0893 Uiso . . 1.000 . -16
    H H8C 0.51838 0.52756 0.90395 0.0893 Uiso . . 1.000 . -16
    H H9 0.32978 0.57328 0.42700 0.0493 Uiso . . 1.000 . -16
    H H12 -0.05316 0.28997 0.25835 0.0594 Uiso . . 1.000 . -16
    H H13 -0.00291 0.35554 0.11803 0.0554 Uiso . . 1.000 . -16
    H H15 0.28458 0.56350 0.25552 0.0487 Uiso . . 1.000 . -16
loop_
    _atom_site_aniso_label
    _atom_site_aniso_U_11
    _atom_site_aniso_U_22
    _atom_site_aniso_U_33
    _atom_site_aniso_U_12
    _atom_site_aniso_U_13
    _atom_site_aniso_U_23
    Br1 0.0679(2) 0.0809(2) 0.0349(2) -0.00600(10)
                                                 0.01140(10)
                                                           0.00380(10)
    O1 0.0642(11) 0.0893(14) 0.0442(9) -0.0253(10) 0.0179(8) 0.0017(9)
    N1 0.0464(10) 0.0475(11) 0.0355(10) -0.0011(8) 0.0073(8) -0.0028(8)
    C1 0.0431(12) 0.0358(11) 0.0349(11) 0.0024(9) 0.0094(9) -0.0005(9)
    C2 0.0409(12) 0.0401(13) 0.0407(12) -0.0035(9) 0.0105(10) -0.0015(9)
    C3 0.0461(12) 0.0359(12) 0.0359(11) 0.0004(10) 0.0135(9) 0.0012(9)
    C4 0.0468(12) 0.0348(12) 0.0411(12) 0.0005(10) 0.0059(10) 0.0003(10)
    C5 0.0379(12) 0.0455(14) 0.0498(14) -0.0034(10) 0.0080(10) 0.0022(10)
    C6 0.0436(13) 0.0494(13) 0.0413(12) -0.0001(10) 0.0160(10) 0.0036(10)
    C7 0.0664(16) 0.0653(17) 0.0388(13) -0.0078(12) 0.0173(12) 0.0006(10)
    C8 0.0621(15) 0.0662(18) 0.0460(14) -0.0063(13) 0.0005(12) -0.0015(12)
    C9 0.0439(12) 0.0426(13) 0.0371(12) -0.0022(10) 0.0091(9) -0.0008(9)
    C10 0.0435(12) 0.0362(12) 0.0352(12) 0.0007(9) 0.0074(9) 0.0001(9)
    C11 0.0487(13) 0.0442(13) 0.0420(12) -0.0054(11) 0.0146(10) 0.0032(10)
    C12 0.0444(13) 0.0498(15) 0.0529(14) -0.0121(10) 0.0063(11) -0.0003(11)
    C13 0.0487(13) 0.0445(13) 0.0414(12) -0.0010(11) -0.0006(10) -0.0014(10)
    C14 0.0460(13) 0.0399(12) 0.0365(12) 0.0045(10) 0.0089(10) -0.0001(9)
    C15 0.0414(12) 0.0416(13) 0.0391(12) -0.0006(9) 0.0091(10) 0.0009(9)
_geom_special_details
;
Bond distances, angles <i>etc</i>. have been calculated using the rounded
fractional coordinates. All su's are estimated from the variances of the
(full) variance-covariance matrix. The cell e.s.d.'s are taken into account in
the estimation of distances, angles and torsion angles
;
loop_
    _geom_bond_atom_site_label_1
    _geom_bond_atom_site_label_2
    _geom_bond_site_symmetry_1
    _geom_bond_site_symmetry_2
    _geom_bond_distance
    _geom_bond_publ_flag
    Br1 C14 . . 1.898(2) no
    O1 C11 . . 1.347(3) no
    O1 H1 . . 0.8200 no
    N1 C1 . . 1.419(3) no
    N1 C9 . . 1.277(3) no
    C1 C6 . . 1.393(3) no
    C1 C2 . . 1.388(3) no
    C2 C3 . . 1.382(3) no
    C3 C4 . . 1.400(3) no
    C3 C7 . . 1.514(3) no
    C4 C8 . . 1.507(3) no
    C4 C5 . . 1.390(3) no
    C5 C6 . . 1.372(3) no
    C9 C10 . . 1.452(3) no
    C10 C15 . . 1.397(3) no
    C10 C11 . . 1.405(3) no
    C11 C12 . . 1.388(3) no
    C12 C13 . . 1.377(3) no
    C13 C14 . . 1.379(3) no
    C14 C15 . . 1.378(3) no
    C2 H2 . . 0.9300 no
    C5 H5 . . 0.9300 no
    C6 H6 . . 0.9300 no
    C7 H7A . . 0.9600 no
    C7 H7B . . 0.9600 no
    C7 H7C . . 0.9600 no
    C8 H8A . . 0.9600 no
    C8 H8B . . 0.9600 no
    C8 H8C . . 0.9600 no
    C9 H9 . . 0.9300 no
    C12 H12 . . 0.9300 no
    C13 H13 . . 0.9300 no
    C15 H15 . . 0.9300 no
loop_
    _geom_angle_atom_site_label_1
    _geom_angle_atom_site_label_2
    _geom_angle_atom_site_label_3
    _geom_angle_site_symmetry_1
    _geom_angle_site_symmetry_2
    _geom_angle_site_symmetry_3
    _geom_angle
    _geom_angle_publ_flag
    C11 O1 H1 . . . 109.00 no
    C1 N1 C9 . . . 123.19(19) no
    N1 C1 C6 . . . 125.30(19) no
    C2 C1 C6 . . . 118.3(2) no
    N1 C1 C2 . . . 116.41(19) no
    C1 C2 C3 . . . 122.7(2) no
    C2 C3 C7 . . . 120.4(2) no
    C4 C3 C7 . . . 120.89(19) no
    C2 C3 C4 . . . 118.8(2) no
    C3 C4 C8 . . . 121.25(19) no
    C5 C4 C8 . . . 120.53(19) no
    C3 C4 C5 . . . 118.22(19) no
    C4 C5 C6 . . . 122.8(2) no
    C1 C6 C5 . . . 119.3(2) no
    N1 C9 C10 . . . 121.7(2) no
    C9 C10 C11 . . . 121.2(2) no
    C9 C10 C15 . . . 119.9(2) no
    C11 C10 C15 . . . 118.9(2) no
    O1 C11 C10 . . . 121.90(19) no
    O1 C11 C12 . . . 118.36(19) no
    C10 C11 C12 . . . 119.7(2) no
    C11 C12 C13 . . . 120.8(2) no
    C12 C13 C14 . . . 119.6(2) no
    Br1 C14 C13 . . . 119.24(16) no
    C13 C14 C15 . . . 121.0(2) no
    Br1 C14 C15 . . . 119.77(17) no
    C10 C15 C14 . . . 120.1(2) no
    C1 C2 H2 . . . 119.00 no
    C3 C2 H2 . . . 119.00 no
    C4 C5 H5 . . . 119.00 no
    C6 C5 H5 . . . 119.00 no
    C1 C6 H6 . . . 120.00 no
    C5 C6 H6 . . . 120.00 no
    C3 C7 H7A . . . 109.00 no
    C3 C7 H7B . . . 109.00 no
    C3 C7 H7C . . . 109.00 no
    H7A C7 H7B . . . 110.00 no
    H7A C7 H7C . . . 109.00 no
    H7B C7 H7C . . . 109.00 no
    C4 C8 H8A . . . 109.00 no
    C4 C8 H8B . . . 109.00 no
    C4 C8 H8C . . . 109.00 no
    H8A C8 H8B . . . 109.00 no
    H8A C8 H8C . . . 109.00 no
    H8B C8 H8C . . . 109.00 no
    N1 C9 H9 . . . 119.00 no
    C10 C9 H9 . . . 119.00 no
    C11 C12 H12 . . . 120.00 no
    C13 C12 H12 . . . 120.00 no
    C12 C13 H13 . . . 120.00 no
    C14 C13 H13 . . . 120.00 no
    C10 C15 H15 . . . 120.00 no
    C14 C15 H15 . . . 120.00 no
loop_
    _geom_torsion_atom_site_label_1
    _geom_torsion_atom_site_label_2
    _geom_torsion_atom_site_label_3
    _geom_torsion_atom_site_label_4
    _geom_torsion_site_symmetry_1
    _geom_torsion_site_symmetry_2
    _geom_torsion_site_symmetry_3
    _geom_torsion_site_symmetry_4
    _geom_torsion
    _geom_torsion_publ_flag
    C9 N1 C1 C2 . . . . 177.4(2) no
    C9 N1 C1 C6 . . . . -2.7(3) no
    C1 N1 C9 C10 . . . . 179.2(2) no
    N1 C1 C2 C3 . . . . 179.5(2) no
    C6 C1 C2 C3 . . . . -0.4(3) no
    N1 C1 C6 C5 . . . . -179.5(2) no
    C2 C1 C6 C5 . . . . 0.4(3) no
    C1 C2 C3 C4 . . . . -0.3(3) no
    C1 C2 C3 C7 . . . . -179.3(2) no
    C2 C3 C4 C5 . . . . 0.8(3) no
    C2 C3 C4 C8 . . . . -178.0(2) no
    C7 C3 C4 C5 . . . . 179.9(2) no
    C7 C3 C4 C8 . . . . 1.0(3) no
    C3 C4 C5 C6 . . . . -0.8(3) no
    C8 C4 C5 C6 . . . . 178.1(2) no
    C4 C5 C6 C1 . . . . 0.2(4) no
    N1 C9 C10 C11 . . . . -0.3(3) no
    N1 C9 C10 C15 . . . . 179.0(2) no
    C9 C10 C11 O1 . . . . 1.1(3) no
    C9 C10 C11 C12 . . . . -179.6(2) no
    C15 C10 C11 O1 . . . . -178.2(2) no
    C15 C10 C11 C12 . . . . 1.1(3) no
    C9 C10 C15 C14 . . . . -179.2(2) no
    C11 C10 C15 C14 . . . . 0.2(3) no
    O1 C11 C12 C13 . . . . 177.8(2) no
    C10 C11 C12 C13 . . . . -1.5(3) no
    C11 C12 C13 C14 . . . . 0.6(3) no
    C12 C13 C14 Br1 . . . . -178.45(17) no
    C12 C13 C14 C15 . . . . 0.7(3) no
    Br1 C14 C15 C10 . . . . 178.07(17) no
    C13 C14 C15 C10 . . . . -1.1(3) no
loop_
    _geom_hbond_atom_site_label_D
    _geom_hbond_atom_site_label_H
    _geom_hbond_atom_site_label_A
    _geom_hbond_site_symmetry_A
    _geom_hbond_distance_DH
    _geom_hbond_distance_HA
    _geom_hbond_distance_DA
    _geom_hbond_angle_DHA
    _geom_hbond_publ_flag
    O1 H1 N1 . 0.82 1.87 2.601(2) 147 yes
    C7 H7B Cg1 2_546 0.96 2.95 3.668(3) 133 yes
    C12 H12 Cg1 4_454 0.93 2.96 3.612(2) 128 yes
_iucr_refine_instructions_details
;
TITL Dr_Sb_Sample_0m in P2(1)/n
CELL 0.71073 12.2633 7.4805 14.5767 90.000 101.576 90.000
ZERR 4.00 0.0010 0.0006 0.0011 0.000 0.004 0.000
LATT 1
SYMM -x+1/2, y+1/2, -z+1/2
SFAC C  H  N  O  Br
UNIT 60  56  4  4  4
L.S. 20
OMIT -3 52
ACTA
BOND $H
HTAB
CONF
LIST 4
SIZE 0.30 0.25 0.22
FMAP 2
PLAN 5
MPLA 18 C1 C2 C3 C4 C5 C6 C7 C8 C9 C10 C11 C12 C13 C14 C15 N1 O1 BR1
TEMP 23.000
WGHT    0.037100    0.132500
FVAR       0.12642
BR1   5    0.183935    0.525083    0.058094    11.00000    0.06785    0.08089 =
         0.03486    0.00383    0.01138   -0.00597
O1    4    0.048734    0.355778    0.422524    11.00000    0.06415    0.08932 =
         0.04424    0.00168    0.01793   -0.02526
AFIX 147
H1    2    0.097040    0.385421    0.467394    11.00000   -1.50000
AFIX   0
N1    3    0.237071    0.490236    0.508992    11.00000    0.04635    0.04750 =
         0.03553   -0.00278    0.00727   -0.00114
C1    1    0.308899    0.532732    0.595253    11.00000    0.04308    0.03583 =
         0.03492   -0.00047    0.00937    0.00244
C2    1    0.268218    0.499095    0.675853    11.00000    0.04086    0.04008 =
         0.04067   -0.00151    0.01048   -0.00351
AFIX  43
H2    2    0.196947    0.452026    0.669874    11.00000   -1.20000
AFIX   0
C3    1    0.329366    0.532742    0.764613    11.00000    0.04608    0.03592 =
         0.03593    0.00118    0.01346    0.00039
C4    1    0.436890    0.602775    0.773775    11.00000    0.04677    0.03483 =
         0.04105    0.00027    0.00594    0.00046
C5    1    0.476581    0.637578    0.692711    11.00000    0.03791    0.04553 =
         0.04975    0.00216    0.00800   -0.00343
AFIX  43
H5    2    0.547560    0.685611    0.698310    11.00000   -1.20000
AFIX   0
C6    1    0.415462    0.604054    0.604811    11.00000    0.04357    0.04938 =
         0.04125    0.00358    0.01596   -0.00008
AFIX  43
H6    2    0.444886    0.628703    0.552138    11.00000   -1.20000
AFIX   0
C7    1    0.281218    0.491540    0.850072    11.00000    0.06640    0.06534 =
         0.03878    0.00062    0.01732   -0.00776
AFIX 137
H7A   2    0.328806    0.408508    0.889465    11.00000   -1.50000
H7B   2    0.208506    0.440103    0.830778    11.00000   -1.50000
H7C   2    0.275801    0.599875    0.884180    11.00000   -1.50000
AFIX   0
C8    1    0.508985    0.636795    0.868677    11.00000    0.06209    0.06619 =
         0.04597   -0.00152    0.00053   -0.00626
AFIX 137
H8A   2    0.474123    0.724474    0.901356    11.00000   -1.50000
H8B   2    0.580393    0.680032    0.861203    11.00000   -1.50000
H8C   2    0.518385    0.527560    0.903952    11.00000   -1.50000
AFIX   0
C9    1    0.261914    0.519919    0.429383    11.00000    0.04393    0.04259 =
         0.03713   -0.00077    0.00909   -0.00219
AFIX  43
H9    2    0.329784    0.573276    0.426996    11.00000   -1.20000
AFIX   0
C10   1    0.186891    0.472486    0.342459    11.00000    0.04347    0.03622 =
         0.03520    0.00014    0.00742    0.00067
C11   1    0.083703    0.390974    0.342488    11.00000    0.04865    0.04422 =
         0.04202    0.00317    0.01456   -0.00536
C12   1    0.014354    0.346444    0.258161    11.00000    0.04437    0.04981 =
         0.05290   -0.00031    0.00627   -0.01208
AFIX  43
H12   2   -0.053163    0.289975    0.258345    11.00000   -1.20000
AFIX   0
C13   1    0.044337    0.384881    0.174249    11.00000    0.04865    0.04453 =
         0.04135   -0.00138   -0.00062   -0.00100
AFIX  43
H13   2   -0.002911    0.355541    0.118029    11.00000   -1.20000
AFIX   0
C14   1    0.144960    0.467229    0.174120    11.00000    0.04596    0.03992 =
         0.03648   -0.00012    0.00891    0.00450
C15   1    0.216489    0.509817    0.256772    11.00000    0.04137    0.04159 =
         0.03913    0.00092    0.00909   -0.00056
AFIX  43
H15   2    0.284577    0.563496    0.255518    11.00000   -1.20000
HKLF 4 1 1 0 0 0 1 0 0 0 1
REM  Dr_Sb_Sample_0m in P2(1)/n
REM R1 =  0.0283 for   1931 Fo > 4sig(Fo)  and  0.0471 for all   2545 data
REM    166 parameters refined using      0 restraints
END
WGHT      0.0371      0.1325
REM Highest difference peak  0.293,  deepest hole -0.338,  1-sigma level  0.047
Q1    1   0.1555  0.6208  0.0843  11.00000  0.05    0.29
Q2    1   0.3616  0.5200  0.5973  11.00000  0.05    0.19
Q3    1   0.3952  0.5340  0.7685  11.00000  0.05    0.18
Q4    1   0.1479  0.3919  0.3381  11.00000  0.05    0.18
Q5    1   0.1331  0.4418  0.0384  11.00000  0.05    0.18
;
