# Supplementary material for: 4-Bromo-2-{(E)-[(3,4-dimethyl­phen­yl)imino]­meth­yl}phenol
Source: Acta Crystallogr Sect E Struct Rep Online. 2012 Aug 23;68(Pt 9):o2730. doi: 10.1107/S1600536812035635 (PMC3435742; doi:10.1107/S1600536812035635)
Supplement: Supplementary file 2 [file e-68-o2730-Isup2.hkl]

#
# h,k,l, Fc-squared, Fo-squared, sigma(Fo-squared) and status flag
#
data_I
_shelx_title ' Dr_Sb_Sample_0m in P2(1)/n'
_shelx_refln_list_code          4
_shelx_F_calc_maximum      258.15
_exptl_crystal_F_000       616.00
_reflns_d_resolution_high  0.8107
 
loop_
 _symmetry_equiv_pos_as_xyz
 'x, y, z'
 '-x+1/2, y+1/2, -z+1/2'
 '-x, -y, -z'
 'x-1/2, -y-1/2, z-1/2'
 
_cell_length_a    12.2633
_cell_length_b     7.4805
_cell_length_c    14.5767
_cell_angle_alpha  90.000
_cell_angle_beta  101.576
_cell_angle_gamma  90.000
 
_shelx_F_squared_multiplier     1.000
 
loop_
 _refln_index_h
 _refln_index_k
 _refln_index_l
 _refln_F_squared_calc
 _refln_F_squared_meas
 _refln_F_squared_sigma
 _refln_observed_status
   2   0   0     8688.19     8391.97    157.54 o
   4   0   0     7175.31     7215.69     72.75 o
   6   0   0     2229.64     2325.15     29.83 o
   8   0   0     3635.89     3819.77     62.86 o
  10   0   0      169.05      162.31     10.18 o
  12   0   0      100.55       91.75     11.04 o
  14   0   0       73.67       82.86     13.25 o
   1   1   0     2286.07     2236.81     20.33 o
   2   1   0     2662.73     2726.49     22.19 o
   3   1   0     9022.78     9195.63     77.50 o
   4   1   0     3095.28     3251.65     25.66 o
   5   1   0     3358.84     3392.49     26.94 o
   6   1   0      501.87      552.20      6.50 o
   7   1   0       53.60       43.51      2.42 o
   8   1   0       23.96       23.17      3.55 o
   9   1   0      623.27      647.04     10.72 o
  10   1   0       12.06        9.53      4.57 o
  11   1   0      317.73      330.16      9.92 o
  12   1   0        2.38        7.39      6.39 o
  13   1   0      198.79      187.82     10.03 o
  14   1   0        5.18        2.14      9.60 o
   0   2   0    66640.18    62208.35   1149.10 o
   1   2   0      798.05      796.59     10.85 o
   2   2   0    36130.85    35057.24    333.07 o
   3   2   0      781.67      729.88      6.73 o
   4   2   0      527.97      533.76      6.48 o
   5   2   0      521.65      518.94      6.83 o
   6   2   0     1323.61     1403.10     15.14 o
   7   2   0       53.76       60.62      2.74 o
   8   2   0     1773.63     1822.38     20.32 o
   9   2   0      260.52      254.46      7.01 o
  10   2   0      148.07      151.04      6.49 o
  11   2   0       11.03        4.99      6.24 o
  12   2   0       43.62       36.72      7.42 o
  13   2   0       20.09       30.33      9.46 o
  14   2   0       59.08       51.94     19.40 o
   1   3   0      485.53      455.30      8.20 o
   2   3   0     1036.50     1109.30     13.56 o
   3   3   0     4307.32     4263.11     43.45 o
   4   3   0     2251.08     2310.39     21.66 o
   5   3   0     1798.27     1787.45     18.74 o
   6   3   0       57.35       76.05      3.43 o
   7   3   0        1.62       -0.51      3.33 o
   8   3   0        6.05        1.93      3.81 o
   9   3   0      111.60      100.35      5.55 o
  10   3   0        8.69       18.64      6.09 o
  11   3   0      311.92      323.51     11.43 o
  12   3   0       37.14       50.39     10.26 o
  13   3   0       51.82       69.62     14.58 o
  14   3   0        4.27       -6.88     16.90 o
   0   4   0     2913.92     2959.70     47.69 o
   1   4   0     1664.30     1635.26     21.48 o
   2   4   0    17158.53    17590.34    231.59 o
   3   4   0       38.73       44.93      3.79 o
   4   4   0       30.55       30.41      2.32 o
   5   4   0       38.43       37.24      2.98 o
   6   4   0      493.80      484.67     10.52 o
   7   4   0      523.33      492.25     13.96 o
   8   4   0      256.01      254.88      8.49 o
   9   4   0      197.78      215.24      9.83 o
  10   4   0       47.60       48.42     10.67 o
  11   4   0        4.05      -10.12     10.64 o
  12   4   0        0.52       14.75     12.78 o
  13   4   0       30.42       31.38     14.71 o
   1   5   0      274.85      278.05      6.39 o
   2   5   0      238.20      243.96      6.43 o
   3   5   0      676.37      600.50     20.78 o
   4   5   0       17.35       18.29      6.77 o
   5   5   0      329.15      317.61      9.84 o
   6   5   0      308.38      326.17     12.64 o
   7   5   0       22.26       30.74      5.06 o
   8   5   0       30.92       26.16      9.00 o
   9   5   0       43.21       33.96     10.33 o
  10   5   0        5.83       16.87     10.51 o
  11   5   0       83.06      104.30     25.34 o
  12   5   0       35.92       27.60     17.52 o
   0   6   0     1860.90     1981.75     35.03 o
   1   6   0      607.40      587.66     10.23 o
   2   6   0      976.11     1003.04     15.64 o
   3   6   0       71.79       77.31      4.71 o
   4   6   0      420.81      391.79     18.77 o
   5   6   0       32.61       19.24      7.31 o
   6   6   0      122.48      114.10     10.96 o
   7   6   0      281.52      285.17     15.59 o
   8   6   0        1.56       -3.34      9.47 o
   9   6   0       62.25       73.99     12.29 o
  10   6   0       12.37       16.76     11.73 o
  11   6   0        0.35       -2.75     15.02 o
   1   7   0       27.88       14.56      6.73 o
   2   7   0      103.19       83.72      9.60 o
   3   7   0       61.53       53.75      8.89 o
   4   7   0       42.84       50.06     16.27 o
   5   7   0       20.11       15.52     19.71 o
   6   7   0       58.01       73.66     11.57 o
   7   7   0       15.69       12.68     11.28 o
   8   7   0       12.64       17.38     11.10 o
   9   7   0       12.12        3.32     13.77 o
   0   8   0      526.98      503.73     32.54 o
   1   8   0      103.60       88.21     13.93 o
   2   8   0       14.66       20.65     18.15 o
   3   8   0       64.26       74.93     15.33 o
   4   8   0      117.97       91.35     11.20 o
   5   8   0       19.82       16.94     11.56 o
   6   8   0       18.19        3.23     11.57 o
   7   8   0       42.53       54.91     13.68 o
   1   9   0        0.95       -3.13     18.77 o
 -13   0   1      109.48       91.70     12.39 o
 -11   0   1      947.64      867.48     24.11 o
  -9   0   1      720.31      725.60     31.60 o
  -7   0   1      341.15      345.74      8.11 o
  -5   0   1     2450.47     2342.52     22.99 o
  -3   0   1    12171.18    11456.24    107.99 o
  -1   0   1     4296.14     4322.95     57.80 o
   1   0   1       69.89       62.62      1.95 o
   3   0   1    16502.08    15849.08    172.15 o
   5   0   1     5313.57     5149.91     57.23 o
   7   0   1     1054.96     1013.32     15.32 o
   9   0   1      269.97      289.97     13.05 o
  11   0   1      276.61      298.50     15.26 o
  13   0   1      115.27      128.20     13.05 o
 -14   1   1       11.56       11.68     11.46 o
 -13   1   1        0.80       -7.57      7.03 o
 -12   1   1       16.53       23.66      6.48 o
 -11   1   1       38.25       42.33      6.32 o
 -10   1   1       55.37       62.26      5.45 o
  -9   1   1       24.26       20.66      3.68 o
  -8   1   1     1499.22     1446.55     14.26 o
  -7   1   1      105.75      101.51      2.76 o
  -6   1   1    18378.54    18860.17    150.73 o
  -5   1   1       35.90       37.25      1.39 o
  -4   1   1     6127.02     6610.37     51.06 o
  -3   1   1       64.90       60.48      1.47 o
  -2   1   1    11469.28    11631.57    109.84 o
  -1   1   1      183.78      197.56      6.38 o
   0   1   1     1342.79     1364.61     16.62 o
   1   1   1      211.40      211.78      2.80 o
   2   1   1    26613.12    26022.12    219.82 o
   3   1   1       22.42       24.35      1.34 o
   4   1   1      210.89      212.67      3.55 o
   5   1   1       32.95       28.19      1.86 o
   6   1   1      565.55      495.94      6.20 o
   7   1   1       81.16       87.66      4.12 o
   8   1   1     1692.37     1700.58     21.66 o
   9   1   1       27.88       25.53      4.64 o
  10   1   1      600.72      593.93     12.46 o
  11   1   1        1.96       -2.01      5.51 o
  12   1   1       21.60       15.35      7.08 o
  13   1   1        0.02       -6.29      7.46 o
  14   1   1       23.87       24.41     10.06 o
 -14   2   1       11.35       10.64     16.27 o
 -13   2   1       84.94       84.39      9.98 o
 -12   2   1      105.83      105.54      8.44 o
 -11   2   1      523.67      504.57     19.69 o
 -10   2   1      146.94      154.43      6.45 o
  -9   2   1      777.43      750.07     12.92 o
  -8   2   1        4.95       11.43      3.23 o
  -7   2   1       37.62       36.89      2.73 o
  -6   2   1      555.34      548.06      7.20 o
  -5   2   1     1054.37     1011.51     11.10 o
  -4   2   1      246.86      270.51      4.50 o
  -3   2   1     7196.77     7028.90     66.15 o
  -2   2   1    22101.65    22294.02    265.28 o
  -1   2   1     5265.38     5238.81     62.10 o
   0   2   1    13282.16    13630.55    148.08 o
   1   2   1      543.77      553.05      6.21 o
   2   2   1     1015.87     1119.36     12.55 o
   3   2   1     5234.20     5133.17     43.78 o
   4   2   1      609.38      653.71      7.17 o
   5   2   1     4949.46     4962.58     47.75 o
   6   2   1      557.25      584.80      7.24 o
   7   2   1      588.47      555.68      7.47 o
   8   2   1       15.63       13.49      2.57 o
   9   2   1      128.70      118.17      5.34 o
  10   2   1       52.77       64.08      5.81 o
  11   2   1      213.28      229.19      8.74 o
  12   2   1       21.84       25.13      6.67 o
  13   2   1       53.21       61.64     10.69 o
  14   2   1        0.41       -1.88     16.90 o
 -14   3   1       26.78       33.16     19.40 o
 -13   3   1        9.73       14.84     12.18 o
 -12   3   1        1.26       -1.75     10.96 o
 -11   3   1       55.24       49.73      7.74 o
 -10   3   1       10.13        9.35      6.19 o
  -9   3   1       29.98       36.11      6.54 o
  -8   3   1     2256.15     2409.84     31.77 o
  -7   3   1      461.62      472.62      8.88 o
  -6   3   1     2321.33     2365.61     25.76 o
  -5   3   1      589.13      568.42      7.82 o
  -4   3   1    11198.02    12080.58    121.05 o
  -3   3   1        0.10       -1.63      1.77 o
  -2   3   1      846.32      939.42     12.71 o
  -1   3   1      219.21      214.26      7.68 o
   0   3   1     2573.57     2444.46     33.79 o
   1   3   1      972.70     1004.38     15.32 o
   2   3   1     1441.67     1434.88     14.90 o
   3   3   1      370.36      366.39      5.76 o
   4   3   1     1961.44     2184.16     20.67 o
   5   3   1        5.23        1.19      2.12 o
   6   3   1      567.76      546.40      8.41 o
   7   3   1      151.62      157.78      5.68 o
   8   3   1      797.60      779.38     13.29 o
   9   3   1      193.04      193.13      7.07 o
  10   3   1      280.39      308.82     10.71 o
  11   3   1       27.05       24.31      7.15 o
  12   3   1        0.63       -8.75     10.96 o
  13   3   1        6.51        3.25     13.23 o
 -13   4   1       40.11       60.06     15.03 o
 -12   4   1       98.44      106.36     14.58 o
 -11   4   1      126.61      122.02     17.52 o
 -10   4   1      233.57      242.83     27.85 o
  -9   4   1      318.86      315.73     10.92 o
  -8   4   1       24.83       17.94      4.09 o
  -7   4   1        5.78        6.05      3.82 o
  -6   4   1      118.98      129.72      5.26 o
  -5   4   1      350.14      374.55      6.80 o
  -4   4   1     2973.25     2909.79     33.26 o
  -3   4   1     1771.61     1684.72     22.06 o
  -2   4   1      883.02      847.36     13.98 o
  -1   4   1     1406.90     1417.68     17.40 o
   0   4   1       26.03       13.32      3.14 o
   1   4   1      112.45      103.84      4.49 o
   2   4   1      838.90      796.07     14.81 o
   3   4   1     1041.62      966.24     30.19 o
   4   4   1      411.99      407.90      6.87 o
   5   4   1     1751.10     1728.28     24.90 o
   6   4   1      395.43      400.19      7.69 o
   7   4   1      133.20      131.57      6.37 o
   8   4   1        3.27        1.72      4.42 o
   9   4   1        3.19        2.00      5.53 o
  10   4   1       54.74       45.77      9.02 o
  11   4   1       79.04       89.38     11.33 o
  12   4   1       39.57       22.86     13.38 o
  13   4   1       10.83        0.40     14.42 o
 -12   5   1       10.48       -2.21     12.47 o
 -11   5   1       12.65        7.80     11.57 o
 -10   5   1      169.08      190.94     20.34 o
  -9   5   1        7.60       21.09      9.32 o
  -8   5   1      385.62      392.13     14.16 o
  -7   5   1      426.14      426.37     13.87 o
  -6   5   1      585.05      558.96     14.75 o
  -5   5   1      448.16      431.97     10.29 o
  -4   5   1     3236.41     3248.38     52.94 o
  -3   5   1        0.84       -2.91      4.80 o
  -2   5   1       19.14       23.11      5.15 o
  -1   5   1      169.92      158.80      6.12 o
   0   5   1      384.30      354.11      7.06 o
   1   5   1      687.72      677.38     12.78 o
   2   5   1       76.88       89.27      5.30 o
   3   5   1      290.46      296.00     13.81 o
   4   5   1      590.46      601.22     15.66 o
   5   5   1       11.14       11.81      3.83 o
   6   5   1       77.27       64.87      4.29 o
   7   5   1      128.47      114.65      7.20 o
   8   5   1      195.94      171.60     21.28 o
   9   5   1      158.48      154.08     13.63 o
  10   5   1       37.20       30.65     12.11 o
  11   5   1       35.66       29.94     12.78 o
  12   5   1        1.11        5.84     13.45 o
 -11   6   1       20.01       35.07     13.23 o
 -10   6   1       86.42       93.86     13.00 o
  -9   6   1       37.05       51.85     11.40 o
  -8   6   1        3.11        0.13      9.44 o
  -7   6   1       17.19        9.08      7.36 o
  -6   6   1      334.81      321.31     21.17 o
  -5   6   1      105.52      108.40      9.03 o
  -4   6   1     1690.96     1612.14     30.70 o
  -3   6   1      131.60      132.73      7.75 o
  -2   6   1        7.79       11.72      3.91 o
  -1   6   1       87.40       85.49      5.09 o
   0   6   1      373.16      368.22      9.01 o
   1   6   1       13.85        7.61      4.42 o
   2   6   1      749.33      749.05     17.78 o
   3   6   1      292.69      287.77     10.45 o
   4   6   1      259.09      236.93     10.97 o
   5   6   1      131.56      146.15      9.12 o
   6   6   1       53.92       68.04     21.59 o
   7   6   1       48.30       47.99     10.67 o
   8   6   1        0.70       16.46     10.37 o
   9   6   1        1.94        4.56     23.47 o
  10   6   1       22.71       29.09     15.33 o
  11   6   1        6.50       23.24     25.66 o
  -9   7   1        9.62        3.78     11.88 o
  -8   7   1       38.86       41.11     18.15 o
  -7   7   1      129.01      149.00     13.52 o
  -6   7   1      332.73      284.93     13.07 o
  -5   7   1      101.66       85.30      9.54 o
  -4   7   1      110.30       86.61      8.27 o
  -3   7   1       29.90       28.63      8.66 o
  -2   7   1       59.98       68.99      9.34 o
  -1   7   1      135.56      151.11     16.74 o
   0   7   1        1.11       -3.94      7.26 o
   1   7   1      124.31      130.23     10.04 o
   2   7   1       62.73       79.00     12.57 o
   3   7   1       67.95       74.06     10.18 o
   4   7   1        0.64       -0.26      8.10 o
   5   7   1        0.87        3.42      9.44 o
   6   7   1        4.99       -1.30     10.39 o
   7   7   1       60.92       50.29     11.92 o
   8   7   1       21.07        9.31     15.33 o
   9   7   1       52.43       53.38     14.25 o
  -7   8   1        0.27        6.61     11.73 o
  -6   8   1      389.63      339.51     16.20 o
  -5   8   1        0.24      -12.51      9.34 o
  -4   8   1      149.76      153.71     10.12 o
  -3   8   1        2.66        1.24      9.96 o
  -2   8   1       72.84       85.11     13.72 o
  -1   8   1        2.93        1.88      9.34 o
   0   8   1        0.93      -10.48      8.49 o
   1   8   1        0.08        4.65      9.11 o
   2   8   1       58.76       44.09      9.65 o
   3   8   1        4.24        1.67     12.60 o
   4   8   1      129.72      126.40     22.53 o
   5   8   1        8.61       27.35     21.90 o
   6   8   1        1.17       -1.07     12.29 o
   7   8   1       10.22       17.36     12.74 o
  -2   9   1       28.05       40.67     21.28 o
  -1   9   1       11.10       32.87     14.38 o
   0   9   1        5.08       14.26     29.10 o
 -14   0   2      307.15      306.62     23.78 o
 -12   0   2       45.46       44.43     13.14 o
 -10   0   2        3.66       12.14      7.29 o
  -8   0   2      271.79      185.36      9.21 o
  -6   0   2      675.62      579.20     11.10 o
  -4   0   2    12439.60    12470.03    134.46 o
  -2   0   2     4763.87     4671.94     71.64 o
   0   0   2       52.16       49.91      2.27 o
   2   0   2    12151.57    11964.50    130.77 o
   4   0   2     5747.64     5842.89     64.51 o
   6   0   2       47.38       58.06      4.62 o
   8   0   2     1350.99     1320.50     30.53 o
  10   0   2      290.46      288.51     14.14 o
  12   0   2       29.32       26.28     10.62 o
  14   0   2       26.30       35.67     19.40 o
 -14   1   2       16.06        3.13     15.64 o
 -13   1   2        0.27       -5.56      9.70 o
 -12   1   2       10.38       12.19      7.59 o
 -11   1   2      405.06      381.76     14.15 o
 -10   1   2       16.56       14.37      4.03 o
  -9   1   2     1395.04     1363.69     14.64 o
  -8   1   2      637.11      650.34      7.29 o
  -7   1   2      690.60      671.61      7.12 o
  -6   1   2      285.19      338.49      4.24 o
  -5   1   2      262.53      247.03      3.25 o
  -4   1   2       59.73       65.67      1.57 o
  -3   1   2     4723.09     4771.72     42.30 o
  -2   1   2      517.65      521.70      8.91 o
  -1   1   2     9453.77     9406.32     91.91 o
   0   1   2     1077.95     1100.33     13.71 o
   1   1   2      592.14      622.76      6.44 o
   2   1   2      271.01      273.57      3.96 o
   3   1   2     3248.02     3323.28     32.26 o
   4   1   2      310.36      304.96      4.04 o
   5   1   2     6062.81     6060.10     52.13 o
   6   1   2       12.92       12.32      2.27 o
   7   1   2     2463.41     2345.37     26.21 o
   8   1   2       30.18       29.93      3.89 o
   9   1   2       48.15       53.20      5.51 o
  10   1   2        5.91        3.40      5.00 o
  11   1   2       73.90       95.92      7.18 o
  12   1   2       40.17       44.66      8.76 o
  13   1   2      119.64      131.84     10.94 o
  14   1   2        0.05      -21.12     14.08 o
 -14   2   2      116.39       81.97     18.15 o
 -13   2   2       17.20       23.35     11.12 o
 -12   2   2       85.23       79.54     12.85 o
 -11   2   2       16.87       10.99      6.87 o
 -10   2   2        1.42       -3.96      4.53 o
  -9   2   2        5.47        1.72      3.73 o
  -8   2   2       88.89       73.23      3.56 o
  -7   2   2      121.89      119.12      4.18 o
  -6   2   2     1735.42     1552.12     17.28 o
  -5   2   2     1084.64     1058.83     11.34 o
  -4   2   2     1070.88     1026.33     11.60 o
  -3   2   2       11.23        8.53      2.51 o
  -2   2   2      198.97      219.79      5.60 o
  -1   2   2        1.01       -0.58      1.55 o
   0   2   2     2596.47     2613.20     28.98 o
   1   2   2     1542.42     1563.06     17.97 o
   2   2   2     5977.79     5913.23     55.95 o
   3   2   2      320.58      306.20      4.64 o
   4   2   2     2854.74     2907.37     25.69 o
   5   2   2        4.36        5.22      1.84 o
   6   2   2       35.31       32.58      2.67 o
   7   2   2       13.36       14.53      3.00 o
   8   2   2      633.85      604.03      9.46 o
   9   2   2       94.88      106.19      5.32 o
  10   2   2      252.01      263.19     11.66 o
  11   2   2       75.36       83.23      6.95 o
  12   2   2        7.85        9.65      6.76 o
  13   2   2       20.42       23.25      8.57 o
  14   2   2       63.97       -2.50     20.02 o
 -14   3   2        6.15       14.39     18.15 o
 -13   3   2        4.30       -1.88     15.64 o
 -12   3   2        1.09       20.59     11.12 o
 -11   3   2      180.20      177.00     10.64 o
 -10   3   2      564.09      533.53     13.04 o
  -9   3   2      533.07      520.08     11.07 o
  -8   3   2     1042.69     1024.08     15.37 o
  -7   3   2      425.50      413.30      9.73 o
  -6   3   2       55.58       71.70      3.37 o
  -5   3   2      247.36      245.71      5.37 o
  -4   3   2       11.25        8.55      2.18 o
  -3   3   2     2239.53     2186.86     27.45 o
  -2   3   2     2724.56     2765.56     37.85 o
  -1   3   2     3571.97     3601.44     56.47 o
   0   3   2     1604.92     1578.43     22.68 o
   1   3   2      641.10      647.23      9.67 o
   2   3   2      513.95      528.76      7.89 o
   3   3   2     1414.81     1405.65     14.75 o
   4   3   2      535.05      515.04      7.82 o
   5   3   2     2833.13     2740.90     29.73 o
   6   3   2      387.47      392.30      7.30 o
   7   3   2      587.08      591.97      9.70 o
   8   3   2       71.17       72.68      4.04 o
   9   3   2       53.72       53.02      5.50 o
  10   3   2        0.99       -3.22      6.02 o
  11   3   2      227.30      233.89     13.01 o
  12   3   2       59.57       77.88     10.29 o
  13   3   2        5.96        4.31     13.68 o
 -13   4   2       15.83       26.28     16.27 o
 -12   4   2       89.49       71.48     13.06 o
 -11   4   2       46.53       35.15     10.77 o
 -10   4   2        0.06        3.25      9.03 o
  -9   4   2        9.80       -0.89      6.72 o
  -8   4   2       99.87       98.46      6.11 o
  -7   4   2      243.53      247.95     14.71 o
  -6   4   2      616.31      580.49     14.27 o
  -5   4   2      857.78      847.21     14.18 o
  -4   4   2       28.95       33.78      3.20 o
  -3   4   2      211.72      203.55      9.48 o
  -2   4   2      939.30      961.70     15.45 o
  -1   4   2      524.60      511.26     11.13 o
   0   4   2     2001.69     2075.05     34.44 o
   1   4   2      696.46      663.28     13.55 o
   2   4   2     1479.96     1396.57     19.18 o
   3   4   2      565.93      547.63     13.76 o
   4   4   2      470.88      485.03      8.89 o
   5   4   2       12.79       13.30      3.45 o
   6   4   2        0.71        1.18      3.43 o
   7   4   2       88.65       85.24      4.33 o
   8   4   2      124.86      125.32      6.41 o
   9   4   2      167.40      175.00      9.06 o
  10   4   2       73.01       82.66      8.00 o
  11   4   2       38.75       52.09     12.92 o
  12   4   2        0.76       24.60     15.96 o
 -12   5   2        0.54        3.11     13.77 o
 -11   5   2       39.94       43.19     12.18 o
 -10   5   2      584.92      553.00     17.79 o
  -9   5   2      113.49      113.00     15.11 o
  -8   5   2      426.41      409.49     16.17 o
  -7   5   2       18.53       12.22      6.43 o
  -6   5   2      287.73      254.34     10.52 o
  -5   5   2        3.23       14.07      5.69 o
  -4   5   2      625.24      664.43     15.53 o
  -3   5   2      774.98      767.38     16.84 o
  -2   5   2     1598.41     1559.27     23.85 o
  -1   5   2      494.83      476.40     12.95 o
   0   5   2      302.34      283.00      9.04 o
   1   5   2      123.93      118.70      9.63 o
   2   5   2        5.53        2.00      4.46 o
   3   5   2      205.74      195.55      7.77 o
   4   5   2      510.47      488.02     10.75 o
   5   5   2      528.95      510.68     10.13 o
   6   5   2      332.27      328.80      8.09 o
   7   5   2      116.92      134.13      7.14 o
   8   5   2       74.74       73.28      9.34 o
   9   5   2       13.33        7.87      8.39 o
  10   5   2       12.24       13.39     11.57 o
  11   5   2       40.16       62.53     13.83 o
  12   5   2        7.20      -11.99     14.13 o
 -11   6   2        8.96       -6.15     11.23 o
 -10   6   2       31.35       23.12     14.39 o
  -9   6   2        1.89       -2.34      8.28 o
  -8   6   2      158.54      159.00     10.87 o
  -7   6   2      233.56      249.43     12.48 o
  -6   6   2       11.39        8.18      6.98 o
  -5   6   2      272.05      257.67     11.38 o
  -4   6   2      104.97       90.42      6.87 o
  -3   6   2       70.22       58.85      3.75 o
  -2   6   2        0.17       -4.21      3.96 o
  -1   6   2      137.01      147.32      6.21 o
   0   6   2       94.48       87.83      5.23 o
   1   6   2      402.30      400.48     15.64 o
   2   6   2      217.80      222.11      9.53 o
   3   6   2      184.42      178.37      9.14 o
   4   6   2       38.77       51.23      6.56 o
   5   6   2       19.74       20.39      5.27 o
   6   6   2        5.32        2.17      9.89 o
   7   6   2       55.70       43.52     10.96 o
   8   6   2       17.37       28.73     14.39 o
   9   6   2       66.67       58.98     13.27 o
  10   6   2        3.92       -6.25     12.37 o
  -9   7   2        1.62       19.65     17.52 o
  -8   7   2      353.82      361.94     15.89 o
  -7   7   2        3.86        6.04      8.50 o
  -6   7   2      174.93      138.43     14.63 o
  -5   7   2       12.45        1.56      7.03 o
  -4   7   2      398.63      363.11     12.04 o
  -3   7   2       39.12       26.65     12.48 o
  -2   7   2      323.86      282.69     13.12 o
  -1   7   2       34.21       24.74      9.80 o
   0   7   2      108.96      109.47     12.40 o
   1   7   2        3.88        6.22      7.68 o
   2   7   2        0.05        2.60      8.24 o
   3   7   2       12.26       -3.23      8.42 o
   4   7   2      163.35      140.28     11.89 o
   5   7   2       14.61       -0.51     10.83 o
   6   7   2      111.02      115.71     13.52 o
   7   7   2       30.21       28.18     11.67 o
   8   7   2       20.08       25.54     26.91 o
   9   7   2        3.09       16.21     13.89 o
  -7   8   2       44.31       54.04      9.38 o
  -6   8   2        4.10       10.93      8.74 o
  -5   8   2       62.60       67.96      9.21 o
  -4   8   2       21.63       12.97      7.97 o
  -3   8   2        7.69       16.70     10.08 o
  -2   8   2       25.78       24.02      9.95 o
  -1   8   2       18.12       14.08      9.49 o
   0   8   2        5.73       -0.85      9.21 o
   1   8   2       97.99      101.88     10.84 o
   2   8   2       11.50       10.64     15.93 o
   3   8   2       25.28       44.43     18.15 o
   4   8   2        2.11       13.77     17.52 o
   5   8   2        6.19        8.44     13.00 o
   6   8   2        0.82       -9.29     12.74 o
  -3   9   2        0.42      -10.01     18.77 o
  -2   9   2       75.77       93.18     15.47 o
  -1   9   2        1.38        2.21     13.25 o
   0   9   2       24.11       17.52     17.52 o
   1   9   2        1.11        9.39     16.27 o
 -15   0   3       66.15       46.93     17.52 o
 -13   0   3       13.36       13.77     14.39 o
 -11   0   3      401.40      372.32     21.90 o
  -9   0   3      964.51      951.41     16.16 o
  -7   0   3     2497.31     2402.45     33.75 o
  -5   0   3      312.72      295.02      5.17 o
  -3   0   3     3715.52     3575.98     55.27 o
  -1   0   3    13479.14    13215.65    173.05 o
   1   0   3     5818.52     5862.44     89.69 o
   3   0   3     2662.02     2725.72     31.03 o
   5   0   3     2687.64     2592.68     33.36 o
   7   0   3     4322.64     4110.50     58.27 o
   9   0   3       46.97       35.62      7.73 o
  11   0   3      972.26      952.51     26.99 o
  13   0   3      184.48      188.85     15.47 o
 -15   1   3        0.20      -16.27     15.64 o
 -14   1   3      300.80      315.38     25.03 o
 -13   1   3        0.87       10.64     13.77 o
 -12   1   3      770.62      720.86     31.91 o
 -11   1   3       44.64       50.06     11.89 o
 -10   1   3      138.27      158.22      6.00 o
  -9   1   3        0.09        2.44      3.24 o
  -8   1   3      929.26      917.81     10.03 o
  -7   1   3       14.29       14.70      1.91 o
  -6   1   3     3502.29     3366.09     30.53 o
  -5   1   3      140.62      148.00      2.69 o
  -4   1   3     7047.39     7156.49     63.04 o
  -3   1   3      173.82      170.32      3.44 o
  -2   1   3     2075.23     2197.67     26.57 o
  -1   1   3       15.08       10.26      1.16 o
   0   1   3      525.36      528.05      6.89 o
   1   1   3      259.20      267.28      3.36 o
   2   1   3     8733.98     8728.69     83.21 o
   3   1   3       19.12       15.78      1.51 o
   4   1   3     2305.11     2312.47     20.91 o
   5   1   3      342.59      349.12      5.14 o
   6   1   3       20.95       17.80      2.76 o
   7   1   3      312.48      322.48      7.27 o
   8   1   3      995.40      991.55     16.08 o
   9   1   3      144.92      125.19      6.46 o
  10   1   3     2178.06     2216.46     31.49 o
  11   1   3      142.34      160.71      8.83 o
  12   1   3      204.52      222.09     12.99 o
  13   1   3        3.17        5.08      9.82 o
  14   1   3       10.72       18.46     12.83 o
 -14   2   3        7.35       21.28     16.90 o
 -13   2   3        8.73       15.02     15.02 o
 -12   2   3       95.63       87.45     14.71 o
 -11   2   3      231.83      243.85     16.47 o
 -10   2   3        5.88       11.21      5.02 o
  -9   2   3      954.77      917.90     14.65 o
  -8   2   3      168.26      172.14      5.17 o
  -7   2   3      998.50      931.51     12.55 o
  -6   2   3      507.24      515.92      7.85 o
  -5   2   3        5.79        5.24      1.45 o
  -4   2   3      178.99      170.51      3.50 o
  -3   2   3     3691.58     3665.07     40.48 o
  -2   2   3      823.99      806.31     11.92 o
  -1   2   3     7422.64     7404.65     80.23 o
   0   2   3      266.06      272.99      4.93 o
   1   2   3     2527.04     2578.94     27.00 o
   2   2   3      258.89      272.19      5.79 o
   3   2   3      269.12      271.91      4.26 o
   4   2   3       92.10       85.73      3.30 o
   5   2   3     3435.95     3376.84     32.73 o
   6   2   3      667.51      666.84      9.84 o
   7   2   3     2197.35     2172.15     24.77 o
   8   2   3        3.62       -0.43      3.78 o
   9   2   3        5.48        3.87      4.30 o
  10   2   3        8.16        8.39      5.70 o
  11   2   3      336.47      326.93     12.79 o
  12   2   3        8.46        4.27      6.96 o
  13   2   3      367.58      393.79     14.97 o
 -14   3   3       98.22      118.89     19.40 o
 -13   3   3       15.50       16.90     15.64 o
 -12   3   3      417.83      392.88     19.21 o
 -11   3   3      106.00      121.71      9.55 o
 -10   3   3       31.84       26.07      7.36 o
  -9   3   3       68.54       65.61      7.11 o
  -8   3   3      189.04      184.75      8.58 o
  -7   3   3      190.62      186.41      5.33 o
  -6   3   3     1987.02     2026.26     24.06 o
  -5   3   3      430.27      454.95      6.87 o
  -4   3   3     2738.54     2696.22     33.59 o
  -3   3   3      746.25      718.38     11.74 o
  -2   3   3      335.70      334.37      6.44 o
  -1   3   3      104.06      100.47      3.47 o
   0   3   3      487.97      450.00      7.37 o
   1   3   3      479.58      480.67      8.06 o
   2   3   3     1684.78     1633.52     19.56 o
   3   3   3      822.04      826.75     14.72 o
   4   3   3     2150.02     2195.50     25.99 o
   5   3   3      203.33      209.01      5.29 o
   6   3   3        2.01        3.00      3.24 o
   7   3   3      134.52      139.96      5.15 o
   8   3   3     1015.79      966.68     14.44 o
   9   3   3       23.84       16.49      6.07 o
  10   3   3      448.48      444.50     13.20 o
  11   3   3      190.92      184.96     11.29 o
  12   3   3      342.29      344.47     15.70 o
  13   3   3        1.53        0.22     14.97 o
 -13   4   3        1.03      -17.52     15.64 o
 -12   4   3       25.68       31.38     12.01 o
 -11   4   3       25.57       35.71      8.92 o
 -10   4   3       23.91       13.96      7.43 o
  -9   4   3      571.98      563.09     24.06 o
  -8   4   3      580.43      580.84     27.84 o
  -7   4   3      117.00       98.54      7.74 o
  -6   4   3      148.29      132.86      7.13 o
  -5   4   3        0.27       -0.99      2.85 o
  -4   4   3       10.33       14.21      3.06 o
  -3   4   3     1062.95     1119.53     18.02 o
  -2   4   3     1169.60     1128.81     17.65 o
  -1   4   3     2033.31     1974.00     32.98 o
   0   4   3     1088.39     1052.37     16.62 o
   1   4   3      527.24      512.08     12.22 o
   2   4   3       69.62       65.66      3.90 o
   3   4   3        4.42        4.55      2.75 o
   4   4   3      252.43      240.85      6.78 o
   5   4   3     1744.39     1693.89     23.49 o
   6   4   3      236.64      244.35      7.29 o
   7   4   3      274.64      287.18      7.80 o
   8   4   3       35.76       30.20      5.55 o
   9   4   3        4.62       -4.39      6.52 o
  10   4   3        6.59        2.85      7.08 o
  11   4   3       59.77       84.44     14.52 o
  12   4   3       10.27        8.91     14.33 o
 -12   5   3        8.67       18.15     15.64 o
 -11   5   3       60.99       70.42     10.49 o
 -10   5   3       71.54       45.84      9.39 o
  -9   5   3       61.62       45.83      8.09 o
  -8   5   3       38.47       40.00      7.46 o
  -7   5   3       47.45       61.83      7.31 o
  -6   5   3      615.18      630.12     15.72 o
  -5   5   3      541.77      517.39     13.78 o
  -4   5   3      201.33      194.76      7.67 o
  -3   5   3      294.32      283.83      8.65 o
  -2   5   3       93.31       95.53      5.57 o
  -1   5   3        4.03        5.05      3.97 o
   0   5   3      115.17      121.98      9.28 o
   1   5   3      529.11      522.27     12.85 o
   2   5   3      310.79      314.27      7.85 o
   3   5   3      691.10      673.27     14.08 o
   4   5   3      359.75      359.86     17.51 o
   5   5   3        3.83        1.07      4.29 o
   6   5   3        3.12       -0.75      4.24 o
   7   5   3       61.21       69.89      6.73 o
   8   5   3      284.27      250.05     10.07 o
   9   5   3      171.28      185.82     12.24 o
  10   5   3      115.44      120.71     15.86 o
  11   5   3        2.03       21.53     13.36 o
 -11   6   3       11.40       37.18     12.33 o
 -10   6   3        1.18        9.73      9.10 o
  -9   6   3       54.91       75.30      9.56 o
  -8   6   3       90.95      103.27     22.42 o
  -7   6   3       34.33       45.10      7.94 o
  -6   6   3      126.41      112.82      8.73 o
  -5   6   3       10.86       18.88      6.07 o
  -4   6   3        2.23        0.11      5.63 o
  -3   6   3      103.47      126.19      7.16 o
  -2   6   3      602.52      592.21     15.88 o
  -1   6   3      197.25      207.82      7.86 o
   0   6   3      546.59      520.27     13.53 o
   1   6   3      113.23      121.76      9.82 o
   2   6   3        9.16        2.67      4.91 o
   3   6   3       11.54       19.76      6.62 o
   4   6   3       99.54       83.87      7.57 o
   5   6   3      146.81      150.74      8.78 o
   6   6   3       38.50       38.93     14.71 o
   7   6   3       18.75       23.04      8.62 o
   8   6   3       22.28       30.75      9.48 o
   9   6   3        4.57       -1.09     14.39 o
  10   6   3        0.59      -15.45     16.27 o
  -9   7   3        7.30       -0.79     13.49 o
  -8   7   3        3.78       10.87     13.07 o
  -7   7   3        0.80       -5.77      7.41 o
  -6   7   3       17.76       19.25      7.16 o
  -5   7   3      208.18      200.19      9.76 o
  -4   7   3       18.28       30.73      7.32 o
  -3   7   3       74.91       71.30      7.26 o
  -2   7   3        2.90      -10.91      7.88 o
  -1   7   3        1.16        8.96      8.08 o
   0   7   3       12.12        1.31      8.42 o
   1   7   3      218.45      231.47     14.33 o
   2   7   3       24.18       25.70      7.79 o
   3   7   3       77.53       86.78     10.82 o
   4   7   3        7.10        7.95     15.96 o
   5   7   3       28.96       36.14     27.85 o
   6   7   3        7.12      -17.83     11.89 o
   7   7   3        5.93        0.57     14.71 o
   8   7   3       10.85       -6.98     20.96 o
  -7   8   3        6.76        4.72     10.95 o
  -6   8   3       87.22       76.59     19.82 o
  -5   8   3        0.15       -1.25      9.75 o
  -4   8   3        9.51        5.25      9.87 o
  -3   8   3        8.30       12.81      9.92 o
  -2   8   3      103.12      120.33     12.02 o
  -1   8   3        2.56        3.12      9.24 o
   0   8   3      114.72      112.78     15.67 o
   1   8   3        4.79        5.72      9.58 o
   2   8   3        2.11        3.48     10.64 o
   3   8   3       11.73       -3.75     16.90 o
   4   8   3       14.10        6.26     17.52 o
   5   8   3        4.17       -4.85     12.37 o
   6   8   3        5.74      -14.12     13.45 o
  -2   9   3        2.01        6.26     18.77 o
  -1   9   3        0.90      -16.90     15.64 o
   0   9   3        0.21       -1.88     15.02 o
   1   9   3       31.27       27.53     17.52 o
 -14   0   4       13.71       18.15     14.39 o
 -12   0   4      601.75      568.80     27.53 o
 -10   0   4      643.28      653.41     14.75 o
  -8   0   4       10.64       12.08      3.31 o
  -6   0   4     2029.93     1940.05     40.36 o
  -4   0   4    11986.47    12065.56    225.84 o
  -2   0   4      463.27      483.31      7.60 o
   0   0   4      381.77      396.69     10.83 o
   2   0   4     4686.02     4566.58     55.71 o
   4   0   4    12483.00    12959.90    141.25 o
   6   0   4      902.06      894.25     15.76 o
   8   0   4       63.22       55.08      7.93 o
  10   0   4       67.52       82.81     10.15 o
  12   0   4      318.31      338.46     17.70 o
 -15   1   4       89.99       65.08     18.15 o
 -14   1   4        0.11       -8.76     14.39 o
 -13   1   4      212.99      177.09     18.15 o
 -12   1   4        0.09       -5.01     12.51 o
 -11   1   4       15.58       16.58      7.52 o
 -10   1   4        0.24        4.69      3.87 o
  -9   1   4     1346.58     1385.30     16.05 o
  -8   1   4      117.51      121.79      3.45 o
  -7   1   4     2032.28     2041.01     19.27 o
  -6   1   4        8.02       13.76      1.68 o
  -5   1   4      418.48      435.63      5.49 o
  -4   1   4      153.81      161.76      3.85 o
  -3   1   4     1585.97     1589.71     17.93 o
  -2   1   4       95.03       96.71      2.76 o
  -1   1   4    10736.11    10655.20    115.14 o
   0   1   4     1153.69     1210.68     14.71 o
   1   1   4     7533.44     7682.50     73.07 o
   2   1   4       90.71       94.09      2.39 o
   3   1   4      426.49      433.41      5.71 o
   4   1   4       19.18       22.78      2.08 o
   5   1   4     5467.74     5641.85     59.11 o
   6   1   4        1.93        3.77      2.80 o
   7   1   4     3415.65     3420.11     44.32 o
   8   1   4      408.00      413.80      9.91 o
   9   1   4     4654.35     4675.55     60.16 o
  10   1   4       74.94       66.10      6.58 o
  11   1   4       33.14       38.04      6.88 o
  12   1   4        8.37        3.65      7.86 o
  13   1   4       13.80      -13.54     11.72 o
 -14   2   4        6.32       16.27     16.90 o
 -13   2   4       20.02       21.28     13.77 o
 -12   2   4      222.08      225.71     29.41 o
 -11   2   4        5.31        2.06      6.48 o
 -10   2   4      572.72      557.26     10.22 o
  -9   2   4      114.66      116.48      4.72 o
  -8   2   4       23.11       17.17      2.49 o
  -7   2   4       37.25       35.01      2.46 o
  -6   2   4     1860.99     1898.91     20.46 o
  -5   2   4      584.21      587.33      7.56 o
  -4   2   4     4612.23     4498.44     54.04 o
  -3   2   4      343.30      355.35      5.35 o
  -2   2   4     1738.80     1769.25     24.70 o
  -1   2   4      212.37      209.52      4.58 o
   0   2   4       54.25       47.18      2.57 o
   1   2   4     1764.73     1884.13     20.27 o
   2   2   4     3964.62     3895.32     40.48 o
   3   2   4       82.87      102.59      2.87 o
   4   2   4     4896.11     4989.79     46.00 o
   5   2   4      982.38     1045.96     11.58 o
   6   2   4     1591.84     1582.73     18.94 o
   7   2   4      199.27      193.97      5.69 o
   8   2   4       24.90       22.78      4.57 o
   9   2   4       95.06       98.99      5.89 o
  10   2   4      134.80      141.65      6.89 o
  11   2   4       46.43       29.92      7.08 o
  12   2   4       56.55       72.93      9.38 o
  13   2   4       62.82       65.80     11.14 o
 -14   3   4       12.55       26.28     16.27 o
 -13   3   4       40.41       46.93     16.27 o
 -12   3   4       10.59       -5.13      9.70 o
 -11   3   4        1.21        3.08      7.46 o
 -10   3   4        5.29        5.63      6.80 o
  -9   3   4      484.62      518.80     11.50 o
  -8   3   4      266.80      265.94      8.70 o
  -7   3   4     1198.60     1183.95     18.83 o
  -6   3   4      466.77      457.20      6.57 o
  -5   3   4       98.60       93.67      5.17 o
  -4   3   4       73.24       78.70      3.96 o
  -3   3   4      778.63      764.49     12.54 o
  -2   3   4      378.02      386.10      6.35 o
  -1   3   4     3369.61     3394.67     37.80 o
   0   3   4     2554.02     2618.31     32.74 o
   1   3   4     4172.43     4129.78     46.00 o
   2   3   4        3.91        3.14      2.33 o
   3   3   4       33.33       35.61      2.72 o
   4   3   4       98.91       99.97      3.91 o
   5   3   4      501.86      498.90      9.74 o
   6   3   4      320.38      317.56      7.80 o
   7   3   4     5316.27     5379.52     63.94 o
   8   3   4      581.95      611.49     18.60 o
   9   3   4      678.68      697.71     16.07 o
  10   3   4       15.45       12.69      7.34 o
  11   3   4      319.69      334.51     15.25 o
  12   3   4        1.24       -2.47      9.72 o
 -13   4   4        5.25       23.15     16.27 o
 -12   4   4       41.64       47.36     11.28 o
 -11   4   4       15.80       28.05      8.53 o
 -10   4   4      108.67      108.12     12.95 o
  -9   4   4       20.07       14.66      7.06 o
  -8   4   4        9.37       13.24      6.25 o
  -7   4   4        8.67       13.90      5.77 o
  -6   4   4      776.89      808.77     11.95 o
  -5   4   4      643.79      660.56     12.01 o
  -4   4   4      778.33      772.80     13.77 o
  -3   4   4      988.69      992.70     21.95 o
  -2   4   4     1089.39     1067.15     16.47 o
  -1   4   4       15.57       16.71      2.86 o
   0   4   4      358.88      361.57      7.86 o
   1   4   4      208.26      206.69      7.91 o
   2   4   4     1276.84     1247.93     18.14 o
   3   4   4      665.34      662.20     14.41 o
   4   4   4      836.45      806.68     15.52 o
   5   4   4      200.83      210.22      7.01 o
   6   4   4     1101.20     1094.24     17.73 o
   7   4   4      158.52      157.25     10.16 o
   8   4   4        5.94       -3.48      6.09 o
   9   4   4       13.32       12.19      8.40 o
  10   4   4       72.18       59.34      8.46 o
  11   4   4        9.23        9.42     23.47 o
  12   4   4        1.89        3.35     14.97 o
 -12   5   4        0.54       -6.19     15.64 o
 -11   5   4        8.50       16.71      9.20 o
 -10   5   4       24.47       24.61      8.38 o
  -9   5   4       30.38       42.30      8.18 o
  -8   5   4      167.15      161.47      9.55 o
  -7   5   4      251.35      242.17     10.88 o
  -6   5   4      461.23      447.99     12.97 o
  -5   5   4       19.68       22.40      5.17 o
  -4   5   4       20.31       13.64      4.68 o
  -3   5   4      227.68      239.47      7.87 o
  -2   5   4      458.85      445.34     11.89 o
  -1   5   4      844.20      830.84     16.94 o
   0   5   4      824.24      818.78     20.12 o
   1   5   4      207.71      216.84      7.38 o
   2   5   4      198.10      215.35      7.62 o
   3   5   4       59.99       66.30      4.08 o
   4   5   4      168.62      162.57      7.25 o
   5   5   4      372.55      349.86     12.27 o
   6   5   4      707.50      701.94     13.32 o
   7   5   4     1407.66     1378.01     24.57 o
   8   5   4       52.88       83.22      7.91 o
   9   5   4      135.88      124.19     11.62 o
  10   5   4       60.73       84.11     15.41 o
  11   5   4      188.94      203.33     28.78 o
 -11   6   4       30.88       32.72     12.01 o
 -10   6   4        4.12        5.60      9.10 o
  -9   6   4        0.70       -2.11      8.18 o
  -8   6   4        0.18       -0.73      7.52 o
  -7   6   4       22.27       22.33      6.86 o
  -6   6   4      153.72      163.50      8.41 o
  -5   6   4      194.42      197.82     12.44 o
  -4   6   4      125.36      122.21      7.18 o
  -3   6   4      380.32      336.03     19.24 o
  -2   6   4       85.29       88.99      8.66 o
  -1   6   4        2.14       -1.81      5.06 o
   0   6   4       57.58       60.67      6.23 o
   1   6   4      105.15      102.44      7.10 o
   2   6   4      185.02      188.49     10.21 o
   3   6   4      594.57      587.72     13.65 o
   4   6   4      207.35      218.50     11.47 o
   5   6   4       28.37       23.24      6.68 o
   6   6   4      157.59      165.21     19.77 o
   7   6   4        0.09       -6.27      8.85 o
   8   6   4       12.33       -4.08      9.55 o
   9   6   4       16.85       -3.24     13.14 o
  10   6   4        1.01       10.30     14.25 o
  -9   7   4        3.45       -2.50      8.14 o
  -8   7   4       57.69       58.21     13.91 o
  -7   7   4        0.92       -4.67      9.84 o
  -6   7   4      120.55       95.43      9.84 o
  -5   7   4        0.34       -4.36      7.23 o
  -4   7   4        7.74        3.45      6.32 o
  -3   7   4       25.26       33.66     10.57 o
  -2   7   4      148.75      157.65     18.28 o
  -1   7   4       67.59       69.97      9.60 o
   0   7   4      180.46      189.38     13.93 o
   1   7   4        0.76        8.82      9.44 o
   2   7   4      117.84      115.70      9.70 o
   3   7   4       11.85       20.84      8.06 o
   4   7   4      159.11      167.48     13.19 o
   5   7   4      241.96      219.01     23.15 o
   6   7   4      214.91      217.24     23.78 o
   7   7   4       28.74       44.79     17.83 o
   8   7   4       31.52       12.83     14.16 o
  -7   8   4       13.75       26.12     11.68 o
  -6   8   4        6.05       14.16     17.61 o
  -5   8   4       55.39       65.46     11.30 o
  -4   8   4       17.24       21.80     16.40 o
  -3   8   4       23.78       28.77     10.10 o
  -2   8   4        1.15        1.67      9.49 o
  -1   8   4       19.08       24.60     10.23 o
   0   8   4        0.02       -0.50      9.58 o
   1   8   4       97.62       98.70     11.11 o
   2   8   4       38.49       21.53     11.12 o
   3   8   4       54.38       18.77     18.15 o
   4   8   4       43.45       58.19     20.65 o
   5   8   4       16.59        5.16     13.93 o
 -11   0   5       32.47       33.79     10.01 o
  -9   0   5      379.35      371.27     13.37 o
  -7   0   5     4399.08     4247.74     66.07 o
  -5   0   5      283.79      276.45      9.51 o
  -3   0   5      240.83      247.37     14.39 o
  -1   0   5    12295.74    12128.17    159.28 o
   1   0   5     8297.95     8290.07    111.29 o
   3   0   5    15593.55    16924.09    201.27 o
   5   0   5        7.91       13.50      3.91 o
   7   0   5      122.75      127.08      7.99 o
   9   0   5      344.90      328.38     21.59 o
  11   0   5      493.00      486.61     20.99 o
  13   0   5       30.21       34.42     18.77 o
 -14   1   5       26.75        9.39     15.64 o
 -13   1   5        6.45      -12.51     12.51 o
 -12   1   5      430.05      393.85     16.59 o
 -11   1   5       52.44       59.04      6.23 o
 -10   1   5     1485.66     1493.60     23.57 o
  -9   1   5        0.70        0.16      2.92 o
  -8   1   5      124.72      133.56      4.87 o
  -7   1   5        7.33        5.95      2.00 o
  -6   1   5      887.93      869.35     11.29 o
  -5   1   5        5.73        5.29      1.74 o
  -4   1   5     9927.15    10038.54    117.37 o
  -3   1   5     1144.79     1238.11     18.08 o
  -2   1   5     7646.35     7941.08     93.64 o
  -1   1   5       64.00       68.75      4.45 o
   0   1   5      128.52      141.39      3.80 o
   1   1   5        9.36        5.53      1.69 o
   2   1   5      699.04      657.55      7.87 o
   3   1   5     1027.69     1120.98     11.34 o
   4   1   5     1096.05      984.73     11.47 o
   5   1   5       63.58       71.34      3.56 o
   6   1   5     1523.86     1518.01     19.82 o
   7   1   5      340.56      334.23      8.88 o
   8   1   5      444.46      447.76     10.79 o
   9   1   5      228.69      234.25      8.60 o
  10   1   5      232.34      246.14      9.44 o
  11   1   5        1.34       -3.58      6.70 o
  12   1   5      303.24      328.74     16.17 o
  13   1   5        1.06      -10.24     12.56 o
 -14   2   5       39.68       22.53     16.90 o
 -13   2   5       51.86       51.49     11.06 o
 -12   2   5        1.57      -11.83     10.32 o
 -11   2   5        2.51        4.16      6.45 o
 -10   2   5        8.39        5.75      4.94 o
  -9   2   5      362.00      376.57      6.83 o
  -8   2   5       36.55       40.20      3.01 o
  -7   2   5     1858.49     1856.09     24.03 o
  -6   2   5      645.11      650.74      9.27 o
  -5   2   5      925.21      899.92     10.55 o
  -4   2   5       17.04       17.02      1.98 o
  -3   2   5      914.01      932.00     12.55 o
  -2   2   5      179.30      196.81      4.31 o
  -1   2   5     4004.62     3842.72     46.80 o
   0   2   5     1129.28     1113.60     15.22 o
   1   2   5    10077.14    10145.08    110.95 o
   2   2   5     2550.81     2821.88     28.07 o
   3   2   5     5283.02     5526.88     70.81 o
   4   2   5      135.44      159.74      4.13 o
   5   2   5      279.39      322.94      6.87 o
   6   2   5        2.51       -0.20      3.38 o
   7   2   5       64.84       74.48      5.05 o
   8   2   5       48.32       50.47      5.10 o
   9   2   5      470.69      464.12     10.79 o
  10   2   5      134.14      134.56      7.23 o
  11   2   5      130.77      121.50     10.00 o
  12   2   5       28.19       30.57      8.94 o
  13   2   5        0.51       -9.25     18.55 o
 -14   3   5       17.71       12.51     16.90 o
 -13   3   5       14.91       13.91     11.22 o
 -12   3   5      285.10      318.98     25.97 o
 -11   3   5      196.68      187.76     10.31 o
 -10   3   5      476.11      466.85     18.59 o
  -9   3   5       63.73       67.19      7.13 o
  -8   3   5      208.55      202.93      8.40 o
  -7   3   5        1.63       -1.57      2.31 o
  -6   3   5     1037.18     1066.13     14.76 o
  -5   3   5       93.46      106.69      3.85 o
  -4   3   5     3442.30     3455.95     47.21 o
  -3   3   5     2003.07     2089.55     29.53 o
  -2   3   5     2804.19     2830.70     35.18 o
  -1   3   5      458.34      471.51      7.99 o
   0   3   5      264.77      264.52      6.06 o
   1   3   5      962.77     1097.00     14.02 o
   2   3   5      247.17      235.57      5.25 o
   3   3   5     1099.55     1144.45     16.89 o
   4   3   5     1583.70     1537.46     21.69 o
   5   3   5      277.06      282.64      7.62 o
   6   3   5       10.65        5.84      4.20 o
   7   3   5      309.27      300.45      8.99 o
   8   3   5       29.00       28.17      4.94 o
   9   3   5      428.60      449.15     12.15 o
  10   3   5      438.18      456.23     14.51 o
  11   3   5        6.11        4.33      9.66 o
  12   3   5       95.44      118.18     12.71 o
 -13   4   5       43.01       28.48     12.47 o
 -12   4   5       35.74       28.48     11.28 o
 -11   4   5        4.34        6.80      9.26 o
 -10   4   5        0.34        9.04      7.36 o
  -9   4   5      251.95      271.83     11.85 o
  -8   4   5       96.71       94.63      7.80 o
  -7   4   5      174.73      175.54     18.51 o
  -6   4   5      448.11      432.93      7.83 o
  -5   4   5      462.53      433.82      9.97 o
  -4   4   5      175.12      168.47      6.41 o
  -3   4   5      257.92      256.41      8.12 o
  -2   4   5        3.07        3.07      2.27 o
  -1   4   5     1409.19     1398.19     20.72 o
   0   4   5     1815.64     1821.24     26.98 o
   1   4   5     3550.75     3571.81     40.92 o
   2   4   5     1249.80     1277.47     16.51 o
   3   4   5      482.41      482.11      8.58 o
   4   4   5       92.79       97.02      4.82 o
   5   4   5      849.80      839.98     22.25 o
   6   4   5       55.70       52.07      5.44 o
   7   4   5       83.03       82.60      6.11 o
   8   4   5      166.55      179.00      9.33 o
   9   4   5      189.40      192.60     15.99 o
  10   4   5       25.01       24.57     10.51 o
  11   4   5        1.38      -23.78     18.15 o
 -12   5   5       88.06       87.21     36.29 o
 -11   5   5       82.47       90.63     12.18 o
 -10   5   5       92.66       99.43      9.90 o
  -9   5   5      130.70      114.78      9.65 o
  -8   5   5       40.53       49.78      7.72 o
  -7   5   5        0.13       -3.30      5.44 o
  -6   5   5      389.25      406.49     13.37 o
  -5   5   5      398.41      403.82     10.36 o
  -4   5   5      558.25      575.42     12.22 o
  -3   5   5      690.68      713.19     13.79 o
  -2   5   5      499.95      480.39     10.57 o
  -1   5   5      527.92      509.32     10.31 o
   0   5   5      315.02      293.33     14.14 o
   1   5   5      727.16      753.89     15.84 o
   2   5   5      233.35      245.75      6.48 o
   3   5   5      623.05      616.62     11.49 o
   4   5   5       98.89       95.28      6.67 o
   5   5   5     1250.77     1307.16     37.31 o
   6   5   5        2.80        0.11      5.24 o
   7   5   5       31.94       22.14      7.95 o
   8   5   5        3.91       11.90      7.44 o
   9   5   5       15.82        6.38     20.65 o
  10   5   5       88.60       80.36     14.97 o
 -11   6   5        2.79      -15.51     29.10 o
 -10   6   5        0.10        0.49      8.84 o
  -9   6   5       45.90       56.03      8.17 o
  -8   6   5       31.47       49.91      7.63 o
  -7   6   5       31.48       36.87      7.04 o
  -6   6   5      164.67      151.50      9.02 o
  -5   6   5        3.48        3.58      5.59 o
  -4   6   5      262.98      233.97      8.88 o
  -3   6   5        0.24       -3.37      4.90 o
  -2   6   5      150.30      161.52      8.40 o
  -1   6   5      735.82      729.62     31.91 o
   0   6   5      474.26      460.68     25.03 o
   1   6   5      280.30      292.72     10.84 o
   2   6   5      584.77      576.41     13.58 o
   3   6   5      144.57      149.65      8.06 o
   4   6   5      187.26      197.89     12.87 o
   5   6   5      234.35      218.26     10.98 o
   6   6   5       75.39       78.05      8.20 o
   7   6   5       24.90       27.41     10.18 o
   8   6   5       73.04       84.16     14.16 o
   9   6   5        3.01       -4.07     13.27 o
  -9   7   5       52.82       43.38     12.05 o
  -8   7   5        1.15       16.59     10.58 o
  -7   7   5        0.77        2.06      9.63 o
  -6   7   5       17.13       32.03     11.18 o
  -5   7   5      239.46      244.44     13.24 o
  -4   7   5      110.79      148.73     11.68 o
  -3   7   5      271.79      282.26     13.72 o
  -2   7   5       37.25       39.40      9.24 o
  -1   7   5       13.42        8.76     13.86 o
   0   7   5       65.05       70.05     11.48 o
   1   7   5       12.87        5.43      8.12 o
   2   7   5        4.55       -6.91      7.88 o
   3   7   5      837.57      872.13     26.06 o
   4   7   5        4.15        9.29      9.84 o
   5   7   5      288.89      331.65     28.16 o
   6   7   5        8.43       17.36     15.02 o
   7   7   5       17.52       -0.08     13.00 o
  -6   8   5       20.55       38.36     11.05 o
  -5   8   5       10.77       -1.61     10.46 o
  -4   8   5       85.40       67.88     11.44 o
  -3   8   5       27.09       30.42     13.33 o
  -2   8   5       50.70       56.81     10.97 o
  -1   8   5       64.61       55.96     11.25 o
   0   8   5      114.65      119.95     21.34 o
   1   8   5       20.54       24.61     11.85 o
   2   8   5      159.61      161.22     15.15 o
   3   8   5      110.80      112.01     23.78 o
   4   8   5       70.46       68.83     23.15 o
 -12   0   6      125.02      138.92     15.02 o
 -10   0   6     2498.81     2484.22     71.96 o
  -8   0   6     2248.23     2242.78     46.67 o
  -6   0   6       53.93       60.70      8.13 o
  -4   0   6     3701.69     3609.73     70.35 o
  -2   0   6     9224.80     9223.28    138.30 o
   0   0   6     3454.23     3646.16     47.50 o
   2   0   6     3575.75     4070.80     58.79 o
   4   0   6     3049.24     2957.80     44.71 o
   6   0   6     2845.75     2843.72     48.64 o
   8   0   6      628.42      638.78     20.34 o
  10   0   6      170.21      187.27     13.45 o
  12   0   6      131.88      110.13     20.02 o
 -13   1   6      187.24      177.50     13.05 o
 -12   1   6        3.77       15.33      9.29 o
 -11   1   6        7.35        8.49      5.80 o
 -10   1   6        2.18        0.37      5.78 o
  -9   1   6      545.18      551.53      8.59 o
  -8   1   6        5.70        2.58      2.95 o
  -7   1   6     1898.16     1868.45     20.29 o
  -6   1   6      209.50      208.44      6.13 o
  -5   1   6     5099.08     5236.65     69.86 o
  -4   1   6        1.91        3.23      2.40 o
  -3   1   6      984.66     1267.84     15.29 o
  -2   1   6      162.96      182.81      3.96 o
  -1   1   6     4904.32     5199.93     62.05 o
   0   1   6      356.56      373.25      6.36 o
   1   1   6     4060.41     3736.58     36.63 o
   2   1   6       75.85       96.56      4.07 o
   3   1   6     1439.58     1238.53     16.25 o
   4   1   6      609.68      634.51      9.44 o
   5   1   6      120.58      118.16      4.86 o
   6   1   6      317.66      323.83      8.66 o
   7   1   6      735.57      751.51     13.98 o
   8   1   6       10.37        8.72      5.06 o
   9   1   6       98.57      101.73      7.12 o
  10   1   6       16.48       17.00      6.49 o
  11   1   6       65.59       77.11      9.13 o
  12   1   6        0.55       -9.90     11.48 o
 -14   2   6        7.76       20.14     11.72 o
 -13   2   6        0.75       -0.25      9.89 o
 -12   2   6      164.14      171.75     27.22 o
 -11   2   6        1.20       13.38      8.82 o
 -10   2   6     1500.90     1478.05     23.55 o
  -9   2   6      922.89      897.29     13.81 o
  -8   2   6     1722.63     1669.60     22.28 o
  -7   2   6       81.62       75.67      3.40 o
  -6   2   6       10.51        9.67      2.45 o
  -5   2   6       38.40       45.67      2.79 o
  -4   2   6     2229.08     2220.64     23.61 o
  -3   2   6      839.14      825.05     13.20 o
  -2   2   6     7066.10     7221.90     85.73 o
  -1   2   6     2405.08     2774.21     34.77 o
   0   2   6      718.73      675.06      9.88 o
   1   2   6     1314.78     1534.26     17.41 o
   2   2   6      850.11      904.44     12.44 o
   3   2   6      768.05      824.90     11.62 o
   4   2   6     3084.26     3114.45     49.68 o
   5   2   6       47.00       46.07      4.72 o
   6   2   6     2082.87     2033.76     25.86 o
   7   2   6      183.96      186.50      6.73 o
   8   2   6      212.03      199.64      7.56 o
   9   2   6       14.60       17.92      5.53 o
  10   2   6       30.94       30.01      6.16 o
  11   2   6       81.26       82.16      9.71 o
  12   2   6      115.96      133.40     15.61 o
 -14   3   6       20.72       21.73     14.08 o
 -13   3   6       21.45       32.34     11.67 o
 -12   3   6       11.21       14.86     10.51 o
 -11   3   6       18.04       25.60      9.61 o
 -10   3   6        3.37        0.47      9.55 o
  -9   3   6      398.08      427.05     13.26 o
  -8   3   6        5.10        3.57      3.55 o
  -7   3   6     1946.36     1972.93     23.33 o
  -6   3   6      735.70      721.91     11.91 o
  -5   3   6      414.74      420.46      7.23 o
  -4   3   6       84.80       77.76      3.24 o
  -3   3   6      168.61      150.09      8.52 o
  -2   3   6       30.32       27.15      3.11 o
  -1   3   6     3266.60     3338.73     41.68 o
   0   3   6       48.88       38.67      3.71 o
   1   3   6     1533.28     1419.88     19.94 o
   2   3   6      448.04      455.57      7.63 o
   3   3   6     1265.65     1254.41     16.49 o
   4   3   6      294.48      295.70      7.49 o
   5   3   6       28.77       24.32      5.58 o
   6   3   6      231.80      243.40      8.26 o
   7   3   6       15.49       12.44      4.87 o
   8   3   6       23.79       24.62      5.46 o
   9   3   6      175.30      182.78      8.87 o
  10   3   6       30.02       29.71      8.18 o
  11   3   6        8.27        3.25     10.43 o
  12   3   6        3.14       -8.27     11.49 o
 -13   4   6        1.56       -2.67     11.10 o
 -12   4   6      143.57      144.23     17.21 o
 -11   4   6       50.85       62.44     19.40 o
 -10   4   6      317.78      321.69     13.30 o
  -9   4   6      306.72      298.71     12.21 o
  -8   4   6      758.10      730.48     14.78 o
  -7   4   6      258.84      257.52      7.34 o
  -6   4   6        3.90        0.68      3.82 o
  -5   4   6      200.24      196.05     14.81 o
  -4   4   6     1134.03     1146.16     18.50 o
  -3   4   6      629.07      614.65     10.81 o
  -2   4   6     1110.29     1110.37     15.35 o
  -1   4   6     3749.33     3862.42     53.88 o
   0   4   6      171.56      168.37      6.61 o
   1   4   6      787.00      817.33     11.46 o
   2   4   6      116.66      109.93      4.69 o
   3   4   6      271.42      264.92      6.61 o
   4   4   6     1419.34     1376.13     29.27 o
   5   4   6      311.57      301.77     17.85 o
   6   4   6      608.71      585.03     20.09 o
   7   4   6      346.76      321.68      9.96 o
   8   4   6       30.27       15.23      8.49 o
   9   4   6        0.02        0.76      7.77 o
  10   4   6        0.80      -10.08      9.83 o
  11   4   6       42.05       35.02     14.52 o
 -12   5   6        6.09       -0.53     11.56 o
 -11   5   6        2.89        8.92     14.39 o
 -10   5   6        0.79        8.90     12.83 o
  -9   5   6       97.44       97.34      7.85 o
  -8   5   6       50.93       64.77      6.88 o
  -7   5   6      781.35      827.46     16.47 o
  -6   5   6      115.08      127.97      7.23 o
  -5   5   6       32.47       37.68      5.24 o
  -4   5   6      408.19      390.23     10.00 o
  -3   5   6        0.85        0.98      3.90 o
  -2   5   6        0.25        6.51      2.87 o
  -1   5   6       89.01       97.55      4.14 o
   0   5   6       10.08        4.97      2.80 o
   1   5   6     1293.21     1294.99     18.00 o
   2   5   6      664.70      683.73     14.91 o
   3   5   6       85.69       84.21      6.69 o
   4   5   6        1.48       -1.78      5.59 o
   5   5   6        1.85       -5.77      6.46 o
   6   5   6        1.44       -3.34      5.69 o
   7   5   6       25.71       16.47      7.54 o
   8   5   6      162.66      166.00     12.14 o
   9   5   6       69.43       70.82     26.91 o
  10   5   6        7.85       -7.33     15.96 o
 -11   6   6       70.20       90.50     12.92 o
 -10   6   6       63.88       67.03     15.62 o
  -9   6   6       27.74       39.72      9.03 o
  -8   6   6       78.30       90.31     14.96 o
  -7   6   6      273.95      247.26     16.53 o
  -6   6   6       21.28       31.84      6.11 o
  -5   6   6       36.29       42.54      6.16 o
  -4   6   6      283.05      310.98      9.93 o
  -3   6   6      835.37      843.23     16.41 o
  -2   6   6       15.68       28.20      6.65 o
  -1   6   6     1241.43     1202.65     31.19 o
   0   6   6       33.17       38.17      6.72 o
   1   6   6      273.45      275.37      9.33 o
   2   6   6       36.14       34.32      6.28 o
   3   6   6       11.11       18.71      6.54 o
   4   6   6      224.41      213.76      9.49 o
   5   6   6      601.49      582.41     33.60 o
   6   6   6       65.69       65.57      8.53 o
   7   6   6       95.09       98.22     19.03 o
   8   6   6       12.85       11.54     12.81 o
   9   6   6        0.82      -20.65     19.40 o
  -9   7   6       25.30       13.18     20.02 o
  -8   7   6       55.69       94.87     11.85 o
  -7   7   6       43.50       34.44      9.96 o
  -6   7   6        2.47        2.49      9.27 o
  -5   7   6       49.06       60.02     10.46 o
  -4   7   6      143.61      124.03     11.19 o
  -3   7   6       12.49       12.36      9.13 o
  -2   7   6       41.49       29.56      9.62 o
  -1   7   6        2.88        5.08      9.95 o
   0   7   6       86.02       96.34     12.60 o
   1   7   6      177.21      192.37     12.01 o
   2   7   6       21.16       31.96     12.55 o
   3   7   6        2.55        9.45      8.61 o
   4   7   6       18.63       14.87      8.44 o
   5   7   6       37.96       37.89     11.73 o
   6   7   6        1.12       -4.11     10.06 o
   7   7   6        2.54      -15.02     18.15 o
  -6   8   6        0.61       -0.06     10.79 o
  -5   8   6        6.46        8.78     10.71 o
  -4   8   6        3.96       10.12     10.69 o
  -3   8   6      435.82      496.84     19.33 o
  -2   8   6        7.19       10.55     10.67 o
  -1   8   6      214.37      205.62     14.37 o
   0   8   6       12.44       13.92     12.18 o
   1   8   6      173.86      161.03     15.41 o
   2   8   6        6.03       15.25     12.18 o
   3   8   6        8.91      -17.52     20.02 o
 -11   0   7     1260.00     1214.58     40.67 o
  -9   0   7     1455.57     1401.67     44.43 o
  -7   0   7     3522.56     3447.24     96.37 o
  -5   0   7    13538.75    14079.94    371.07 o
  -3   0   7    12308.63    13104.09    393.91 o
  -1   0   7      691.71      686.94     12.59 o
   1   0   7     6340.00     6670.87    104.25 o
   3   0   7     2479.07     2268.57     47.60 o
   5   0   7      467.21      449.13     20.39 o
   7   0   7      313.14      322.27     15.04 o
   9   0   7      501.83      483.25     29.10 o
  11   0   7       93.74      112.01     18.77 o
 -13   1   7       18.05        1.25     13.77 o
 -12   1   7       17.22       14.39     12.51 o
 -11   1   7        3.93        2.16      7.21 o
 -10   1   7      359.54      390.22     11.73 o
  -9   1   7        2.00       10.60      4.99 o
  -8   1   7     3116.97     3034.22     49.84 o
  -7   1   7      627.25      596.81     17.00 o
  -6   1   7      459.36      479.55     16.90 o
  -5   1   7      427.48      475.47      9.00 o
  -4   1   7       49.85       31.23      2.55 o
  -3   1   7      229.54      284.30      5.11 o
  -2   1   7     7245.57     7469.21     81.01 o
  -1   1   7       62.80       65.21      4.01 o
   0   1   7     2974.55     3135.07     33.64 o
   1   1   7      165.33      167.19      4.78 o
   2   1   7      411.57      434.27      7.51 o
   3   1   7       12.20       10.54      2.81 o
   4   1   7     2041.81     1923.28     24.20 o
   5   1   7       63.57       62.34      5.48 o
   6   1   7     1266.27     1252.93     19.44 o
   7   1   7       18.21       16.31      5.14 o
   8   1   7      452.79      424.26     20.95 o
   9   1   7        5.79       -3.33      5.93 o
  10   1   7       14.09       -0.67      6.93 o
  11   1   7        2.89       -7.63      8.77 o
  12   1   7       93.66      128.62     15.91 o
 -14   2   7        1.57      -10.99     11.28 o
 -13   2   7      240.51      241.45     23.47 o
 -12   2   7      152.84      142.00     15.02 o
 -11   2   7      216.17      210.94     13.00 o
 -10   2   7       63.63       52.95      8.82 o
  -9   2   7      151.57      170.43      7.43 o
  -8   2   7       31.17       28.55      3.36 o
  -7   2   7     4494.09     4454.74     49.28 o
  -6   2   7      492.46      507.58      9.72 o
  -5   2   7     8741.60     8852.64     95.91 o
  -4   2   7      128.12      135.01      5.30 o
  -3   2   7     5755.19     6173.97     73.86 o
  -2   2   7       49.51       37.92      2.41 o
  -1   2   7       93.72       92.33      4.32 o
   0   2   7      352.21      353.55      7.09 o
   1   2   7     3809.49     3815.70     43.80 o
   2   2   7      226.19      196.40      5.36 o
   3   2   7     2078.45     2016.83     30.80 o
   4   2   7      199.14      212.60      6.95 o
   5   2   7      186.08      166.65      6.01 o
   6   2   7       11.13        9.65      4.50 o
   7   2   7      198.06      208.03      8.35 o
   8   2   7      128.40      123.45      6.84 o
   9   2   7      307.20      328.18     10.68 o
  10   2   7       24.35       33.80      7.55 o
  11   2   7       87.07       90.99     10.15 o
  12   2   7        2.04       -4.69     11.72 o
 -13   3   7        8.23       -1.10     11.22 o
 -12   3   7        1.13       -4.01      9.70 o
 -11   3   7        0.78        2.31      9.70 o
 -10   3   7      236.04      250.97     21.90 o
  -9   3   7        7.57        2.64      5.00 o
  -8   3   7      824.24      782.63     12.95 o
  -7   3   7      943.62      949.75     11.84 o
  -6   3   7      878.34      845.90     10.76 o
  -5   3   7       30.07       40.42      2.89 o
  -4   3   7      841.31      829.86     13.63 o
  -3   3   7        6.16        2.75      3.90 o
  -2   3   7     1157.48     1178.88     16.98 o
  -1   3   7       14.34        9.15      3.69 o
   0   3   7     3591.23     3632.18     46.19 o
   1   3   7      783.42      803.20     13.32 o
   2   3   7       66.31       59.10      4.56 o
   3   3   7       18.30       15.38      4.23 o
   4   3   7      240.07      223.32      7.00 o
   5   3   7      310.84      331.99     10.54 o
   6   3   7     1023.16     1001.48     24.95 o
   7   3   7       94.12      105.12      6.27 o
   8   3   7      210.02      210.67      9.14 o
   9   3   7       24.25       22.74      7.07 o
  10   3   7        0.05       -1.66     11.56 o
  11   3   7        7.18        5.44      9.13 o
 -13   4   7      154.66      155.31     14.52 o
 -12   4   7       84.80       90.21     12.92 o
 -11   4   7       15.14       11.85     10.37 o
 -10   4   7        1.89        1.25      8.87 o
  -9   4   7       15.09        2.76      5.65 o
  -8   4   7      102.14      111.76      6.71 o
  -7   4   7     2318.58     2408.12     37.57 o
  -6   4   7      114.92      124.99      5.56 o
  -5   4   7     3439.75     3515.74     48.92 o
  -4   4   7      768.11      750.74     11.64 o
  -3   4   7      780.57      771.72     12.87 o
  -2   4   7       11.90       16.69      4.34 o
  -1   4   7        9.29       14.29      4.61 o
   0   4   7      170.96      165.86      6.49 o
   1   4   7      649.91      606.73     11.73 o
   2   4   7      521.28      519.56     11.91 o
   3   4   7     1085.33     1076.49     16.47 o
   4   4   7      314.22      332.69     10.96 o
   5   4   7        3.43       -5.36      5.16 o
   6   4   7        2.12        2.34      5.61 o
   7   4   7       54.75       48.25      6.77 o
   8   4   7      118.40      122.47     18.61 o
   9   4   7       76.65       78.10     17.58 o
  10   4   7       33.94       52.37     13.67 o
 -12   5   7        0.32        3.07     11.57 o
 -11   5   7        8.31        9.64     17.83 o
 -10   5   7      130.86      141.33     12.60 o
  -9   5   7      104.27      120.91      8.06 o
  -8   5   7       30.08       36.59      6.42 o
  -7   5   7       39.99       45.38      6.10 o
  -6   5   7      348.10      309.42      9.85 o
  -5   5   7      386.68      373.21     10.19 o
  -4   5   7      193.71      203.60      8.67 o
  -3   5   7       58.73       61.03      5.69 o
  -2   5   7      578.54      598.54     19.15 o
  -1   5   7       66.02       64.92      5.15 o
   0   5   7      231.03      231.45      8.13 o
   1   5   7      255.55      246.15      7.82 o
   2   5   7        8.01        7.24      5.59 o
   3   5   7        1.37        5.31      5.79 o
   4   5   7       79.95       79.23      7.27 o
   5   5   7      114.65      120.70      8.30 o
   6   5   7      235.10      215.36     11.07 o
   7   5   7      164.76      160.60     11.11 o
   8   5   7       48.28       42.51     13.87 o
   9   5   7        8.22       15.24     13.08 o
 -10   6   7       30.75       15.02     18.77 o
  -9   6   7       44.45       63.07     12.60 o
  -8   6   7      127.77      151.03     15.73 o
  -7   6   7      207.82      233.33     12.36 o
  -6   6   7      114.74      136.54     10.62 o
  -5   6   7      926.44      945.35     22.55 o
  -4   6   7       86.98       74.21      9.35 o
  -3   6   7       58.50       72.06      9.46 o
  -2   6   7       19.93       24.67      9.51 o
  -1   6   7       25.04       20.76      6.18 o
   0   6   7      130.10      121.12     11.44 o
   1   6   7       30.48       31.37      6.47 o
   2   6   7      281.33      281.33     10.60 o
   3   6   7      154.05      164.84      8.89 o
   4   6   7      100.27      129.79      8.64 o
   5   6   7        5.82        5.37      7.00 o
   6   6   7        5.79      -15.06     10.30 o
   7   6   7        2.71       -3.70      9.94 o
   8   6   7       33.66       27.58     14.25 o
  -8   7   7       19.10       21.58     12.17 o
  -7   7   7        2.07        0.68      9.70 o
  -6   7   7        3.23       14.55      9.63 o
  -5   7   7      159.88      133.39     12.12 o
  -4   7   7        4.73       -5.90      9.27 o
  -3   7   7       45.71       31.21      9.58 o
  -2   7   7      157.26      152.23     11.91 o
  -1   7   7      149.26      136.44     13.93 o
   0   7   7        0.96       -0.37     10.51 o
   1   7   7        1.04        8.78      8.88 o
   2   7   7       12.43       20.52      9.41 o
   3   7   7       17.32       15.47     10.48 o
   4   7   7       26.89       36.14      9.53 o
   5   7   7       23.03       16.09     12.29 o
   6   7   7       10.34        0.19     12.60 o
  -5   8   7       24.52       27.86     11.55 o
  -4   8   7        4.14        6.42     10.36 o
  -3   8   7       64.39       74.57     11.66 o
  -2   8   7       10.80       -6.76     10.34 o
  -1   8   7        9.94        2.48     10.69 o
   0   8   7       25.58       37.14     13.33 o
   1   8   7        0.31        9.89     13.77 o
   2   8   7       75.79       98.33     36.61 o
 -12   0   8       28.07       28.78     12.51 o
 -10   0   8       29.09       32.54     11.26 o
  -8   0   8     2221.35     2205.76     65.70 o
  -6   0   8      572.04      620.74     25.66 o
  -4   0   8        6.85       -0.33      3.41 o
  -2   0   8     3431.73     3154.22     51.90 o
   0   0   8     5190.90     5108.79     70.16 o
   2   0   8      636.39      640.09     15.33 o
   4   0   8      460.37      443.41     16.43 o
   6   0   8     1573.41     1520.51     43.18 o
   8   0   8      635.75      634.20     22.51 o
  10   0   8       10.96        1.60     10.82 o
 -13   1   8      216.37      248.42     21.28 o
 -12   1   8       29.67       23.15     14.39 o
 -11   1   8     1342.61     1338.80     31.58 o
 -10   1   8       42.80       31.64      7.66 o
  -9   1   8     2848.28     2800.77     47.07 o
  -8   1   8       50.09       36.74     13.02 o
  -7   1   8      174.46      172.69     10.32 o
  -6   1   8       50.62       56.08      7.48 o
  -5   1   8     1401.85     1271.68     19.61 o
  -4   1   8      713.95      749.75      9.61 o
  -3   1   8     4176.84     4310.19     44.38 o
  -2   1   8       90.89      101.89      4.16 o
  -1   1   8      780.24      836.43     12.24 o
   0   1   8       51.11       50.52      3.67 o
   1   1   8     3311.78     3311.22     46.35 o
   2   1   8      162.41      160.18      5.22 o
   3   1   8     3624.92     3524.13     54.89 o
   4   1   8       82.24       84.41      4.89 o
   5   1   8     1138.41     1051.11     15.75 o
   6   1   8        0.12        1.78      4.93 o
   7   1   8       29.18       27.24      5.89 o
   8   1   8        1.56       -6.64      5.69 o
   9   1   8      235.33      269.87     10.43 o
  10   1   8       35.71       37.18      9.59 o
  11   1   8      147.24      135.30     14.52 o
 -14   2   8       38.63       18.77     16.90 o
 -13   2   8      114.73      113.89     18.77 o
 -12   2   8        8.92       -6.26     14.39 o
 -11   2   8      374.01      399.23     26.28 o
 -10   2   8       78.64       84.48     15.64 o
  -9   2   8       43.08       49.82      5.98 o
  -8   2   8      532.78      539.06     16.35 o
  -7   2   8       77.67      109.10      6.98 o
  -6   2   8     1014.45     1027.35     16.31 o
  -5   2   8      280.96      299.07      7.32 o
  -4   2   8      120.30      116.39      4.46 o
  -3   2   8      909.71      957.31     13.80 o
  -2   2   8     2272.44     2167.01     27.73 o
  -1   2   8       64.34       57.11      4.07 o
   0   2   8     3330.15     3316.85     38.95 o
   1   2   8      188.76      177.85      5.66 o
   2   2   8      476.50      475.89      8.78 o
   3   2   8       18.90       26.99      4.08 o
   4   2   8      362.68      327.41      8.93 o
   5   2   8       52.72       56.56      5.17 o
   6   2   8     1078.94     1078.45     30.74 o
   7   2   8       92.71       97.40      7.18 o
   8   2   8      350.79      344.75     10.14 o
   9   2   8       15.91       16.80      6.28 o
  10   2   8       36.22       64.47     11.57 o
  11   2   8        6.62      -13.37     10.54 o
 -13   3   8      281.29      296.69     43.49 o
 -12   3   8       74.94       73.57     11.73 o
 -11   3   8      888.21      906.31     26.74 o
 -10   3   8      259.89      245.92     30.35 o
  -9   3   8      453.31      417.05     15.85 o
  -8   3   8       86.78       87.00      4.75 o
  -7   3   8      385.95      388.45      8.75 o
  -6   3   8       10.86        8.60      3.33 o
  -5   3   8     1872.12     1849.34     22.50 o
  -4   3   8      843.00      813.28     16.56 o
  -3   3   8     1389.05     1302.86     20.73 o
  -2   3   8      108.07      103.95      6.27 o
  -1   3   8       50.34       62.27      5.60 o
   0   3   8       23.34       25.57      4.18 o
   1   3   8      791.86      802.03     13.70 o
   2   3   8      425.68      420.04     13.47 o
   3   3   8     1972.26     1885.67     30.18 o
   4   3   8      310.93      313.99     16.40 o
   5   3   8      386.72      370.90     12.99 o
   6   3   8       25.35       24.00      5.14 o
   7   3   8        4.33        9.13      5.42 o
   8   3   8        7.61        3.41      6.07 o
   9   3   8      132.80      150.25     11.20 o
  10   3   8      110.33      131.29     11.32 o
  11   3   8      114.91      131.07     26.28 o
 -12   4   8       75.49       80.43     12.18 o
 -11   4   8       18.78       22.31     10.22 o
 -10   4   8      181.37      194.70     13.06 o
  -9   4   8      130.90      137.44      8.94 o
  -8   4   8       32.31       43.06      8.67 o
  -7   4   8       24.81       20.50      4.54 o
  -6   4   8      292.07      276.09     10.31 o
  -5   4   8       12.63       12.19      3.15 o
  -4   4   8       32.32       34.59      4.92 o
  -3   4   8      273.15      284.22     10.95 o
  -2   4   8      932.10      963.58     21.04 o
  -1   4   8      511.59      500.22     11.41 o
   0   4   8      862.58      860.94     14.52 o
   1   4   8      215.42      209.35      8.92 o
   2   4   8      143.75      158.50      7.86 o
   3   4   8       29.20       37.72      6.29 o
   4   4   8      151.83      145.36      8.41 o
   5   4   8       86.42       77.04      6.84 o
   6   4   8      266.46      274.98     10.07 o
   7   4   8      111.75      121.87     11.56 o
   8   4   8      130.17      135.18     14.36 o
   9   4   8       39.18       17.60     10.72 o
  10   4   8       18.62        5.60     19.71 o
 -11   5   8      278.42      307.24     28.16 o
 -10   5   8      100.19       92.40     11.69 o
  -9   5   8       81.29       78.98     11.26 o
  -8   5   8       14.43        4.04      5.88 o
  -7   5   8      185.17      169.52      7.74 o
  -6   5   8      397.89      410.76     11.65 o
  -5   5   8      198.87      194.14     15.82 o
  -4   5   8      102.21       92.48      8.82 o
  -3   5   8      427.53      396.98     11.43 o
  -2   5   8      392.44      372.56     10.12 o
  -1   5   8       38.78       45.60      5.41 o
   0   5   8      114.93      126.35      6.22 o
   1   5   8       95.69      112.88      6.28 o
   2   5   8      226.82      242.52     13.91 o
   3   5   8      401.60      406.58     12.19 o
   4   5   8      278.17      290.43     10.92 o
   5   5   8       57.71       61.17      8.02 o
   6   5   8       45.52       44.44      7.02 o
   7   5   8        0.01       -7.41      9.87 o
   8   5   8       55.70       50.67     13.71 o
   9   5   8       53.01       23.15     20.02 o
 -10   6   8        1.20       19.40     20.65 o
  -9   6   8      140.85      153.93     23.15 o
  -8   6   8       63.10       81.21     12.47 o
  -7   6   8       14.49        7.25     11.15 o
  -6   6   8       11.63       -2.11      8.33 o
  -5   6   8       81.03       98.75     10.08 o
  -4   6   8        5.36       -0.46      8.15 o
  -3   6   8       37.48       36.96     10.33 o
  -2   6   8      170.84      177.29     13.49 o
  -1   6   8      255.97      251.58     15.49 o
   0   6   8      114.20      121.47      7.74 o
   1   6   8      151.47      157.35      8.78 o
   2   6   8        3.49        2.41      6.75 o
   3   6   8        5.17       16.55      7.25 o
   4   6   8       14.08       14.33      7.49 o
   5   6   8       37.50       38.23      8.47 o
   6   6   8       30.04       15.98      8.68 o
   7   6   8       57.50       50.61     14.33 o
  -8   7   8       24.91       12.08     14.39 o
  -7   7   8        0.54        8.16      9.96 o
  -6   7   8      142.00      138.78     12.36 o
  -5   7   8        7.31       20.02      9.86 o
  -4   7   8       84.03       79.25     11.11 o
  -3   7   8        8.28       10.23      9.88 o
  -2   7   8       15.70        6.57     14.71 o
  -1   7   8        7.72       -1.47     10.83 o
   0   7   8        1.68        3.46      9.80 o
   1   7   8       18.38       24.02      9.43 o
   2   7   8      117.18      115.33     11.03 o
   3   7   8       26.88       39.66      9.94 o
   4   7   8       94.15      122.58     11.37 o
   5   7   8        2.46       -8.76     16.27 o
  -4   8   8        8.75      -13.88     10.84 o
  -3   8   8       13.01       29.94     13.44 o
  -2   8   8        0.21        3.33     11.49 o
  -1   8   8       44.39       39.01     14.71 o
   0   8   8        6.42       14.29     14.63 o
   1   8   8       33.26       53.20     14.14 o
 -11   0   9       49.43       24.40     12.51 o
  -9   0   9      176.39      169.58     15.64 o
  -7   0   9        4.00       17.52     10.01 o
  -5   0   9     4408.80     4653.68    130.78 o
  -3   0   9     4149.23     3878.85     62.95 o
  -1   0   9     2601.73     2633.61     44.97 o
   1   0   9      603.64      613.63     13.65 o
   3   0   9     2169.97     2059.16     36.80 o
   5   0   9     2222.03     2095.57     94.80 o
   7   0   9       12.10        4.44      9.32 o
   9   0   9      150.46      173.32     25.34 o
  11   0   9       92.67       83.22     21.28 o
 -13   1   9       12.23       12.51     15.02 o
 -12   1   9       16.39       30.04     14.39 o
 -11   1   9       34.57       40.94      9.17 o
 -10   1   9      204.65      205.22     12.02 o
  -9   1   9      254.47      245.65     18.06 o
  -8   1   9      462.99      483.68     16.80 o
  -7   1   9        0.87       11.58      7.08 o
  -6   1   9     1955.71     1986.78     44.02 o
  -5   1   9      100.94      116.79      4.61 o
  -4   1   9        2.34        7.91      2.61 o
  -3   1   9        6.08        6.44      2.65 o
  -2   1   9     1854.35     1829.85     21.19 o
  -1   1   9      105.77      104.08      4.55 o
   0   1   9     4135.01     4211.26     56.16 o
   1   1   9       85.63       87.37      4.51 o
   2   1   9     2349.43     2339.53     31.72 o
   3   1   9       11.60       12.46      4.00 o
   4   1   9       73.91       70.25      5.05 o
   5   1   9       12.04        1.52      4.55 o
   6   1   9      615.65      612.12     15.34 o
   7   1   9        5.60        6.64      5.46 o
   8   1   9      687.54      704.44     14.16 o
   9   1   9       20.49       23.18      6.73 o
  10   1   9       57.71       62.73     10.12 o
  11   1   9        9.94       -6.16     12.60 o
 -13   2   9       13.71       19.40     16.90 o
 -12   2   9       22.85       13.14     15.02 o
 -11   2   9       24.74       10.01     14.39 o
 -10   2   9      330.00      321.63     22.53 o
  -9   2   9       36.66       38.06      9.07 o
  -8   2   9        9.09        6.07      8.09 o
  -7   2   9       52.60       55.09      5.89 o
  -6   2   9       20.57       21.76      2.83 o
  -5   2   9     1677.09     1646.57     20.32 o
  -4   2   9      187.17      174.12      4.89 o
  -3   2   9     4033.98     4008.36     41.79 o
  -2   2   9      522.05      538.08      8.62 o
  -1   2   9     1244.96     1213.93     18.32 o
   0   2   9        0.21       -1.69      4.24 o
   1   2   9      264.06      268.21      6.69 o
   2   2   9      105.79      101.57      5.06 o
   3   2   9     1930.27     1923.71     27.17 o
   4   2   9      166.69      188.74      6.84 o
   5   2   9     1091.75     1065.63     28.59 o
   6   2   9      125.39      126.86      6.71 o
   7   2   9       43.89       42.71      6.11 o
   8   2   9        4.35       -2.80      6.01 o
   9   2   9      150.43      166.25      9.56 o
  10   2   9       11.77        9.03     10.42 o
 -13   3   9       60.98       39.42     17.52 o
 -12   3   9        4.57        2.50     16.27 o
 -11   3   9       24.21       33.79     16.90 o
 -10   3   9       30.08       26.91     15.64 o
  -9   3   9      396.58      371.07     25.03 o
  -8   3   9      667.20      707.14     13.91 o
  -7   3   9      236.19      239.01      7.37 o
  -6   3   9      193.36      194.16      5.65 o
  -5   3   9      201.05      199.04      6.82 o
  -4   3   9      111.26      123.05      7.91 o
  -3   3   9        6.33        5.75      8.38 o
  -2   3   9     1166.43     1134.60     22.16 o
  -1   3   9      364.62      352.24     10.96 o
   0   3   9     2372.48     2331.85     31.98 o
   1   3   9      361.55      370.18      9.64 o
   2   3   9      578.55      587.87     15.53 o
   3   3   9      111.22      103.40      7.61 o
   4   3   9        2.22       -0.38      5.16 o
   5   3   9       71.67       69.42      5.70 o
   6   3   9      551.89      557.71     16.86 o
   7   3   9       31.77       36.96      6.22 o
   8   3   9      205.91      213.74     11.85 o
   9   3   9      111.94      127.48     11.02 o
  10   3   9       71.66       45.05     19.40 o
 -12   4   9       25.99       42.95     12.02 o
 -11   4   9       53.89       40.73     10.97 o
 -10   4   9       66.45       76.75     17.21 o
  -9   4   9        3.78       -8.51      8.33 o
  -8   4   9      103.15       96.12      7.45 o
  -7   4   9      154.76      178.43      7.95 o
  -6   4   9      171.66      172.19      8.76 o
  -5   4   9      294.17      303.91      9.39 o
  -4   4   9      407.73      404.16     11.59 o
  -3   4   9     1460.38     1463.41     27.19 o
  -2   4   9      431.84      430.45     12.57 o
  -1   4   9      294.99      299.76      9.78 o
   0   4   9       18.90       17.94      4.83 o
   1   4   9       38.69       35.63      6.24 o
   2   4   9      167.51      167.40      8.34 o
   3   4   9      981.93      995.36     19.76 o
   4   4   9      390.42      422.54     13.28 o
   5   4   9      181.93      183.11      9.47 o
   6   4   9       92.44       99.20      8.06 o
   7   4   9       21.39       20.14      7.23 o
   8   4   9        2.92       -5.22      9.91 o
   9   4   9       15.62        6.10     11.70 o
 -11   5   9        5.16      -10.01     18.15 o
 -10   5   9        0.78       17.52     18.77 o
  -9   5   9       51.01       27.53     17.52 o
  -8   5   9      186.07      201.99     13.38 o
  -7   5   9      595.59      576.60     16.54 o
  -6   5   9       24.89       23.85      8.78 o
  -5   5   9      108.07       97.34     10.54 o
  -4   5   9        0.18        4.90      9.00 o
  -3   5   9        7.15       10.07      9.44 o
  -2   5   9      202.42      203.18     12.05 o
  -1   5   9      204.42      218.21     11.76 o
   0   5   9      537.43      557.13     12.87 o
   1   5   9      255.00      259.83     16.08 o
   2   5   9      114.08      111.60      8.09 o
   3   5   9       81.71       90.29      8.31 o
   4   5   9        2.21       13.56      7.33 o
   5   5   9       12.01       10.77      7.44 o
   6   5   9      124.82      109.72      8.61 o
   7   5   9       88.45       91.74     12.44 o
   8   5   9       44.23       46.30     14.33 o
  -9   6   9        2.59       10.64     17.52 o
  -8   6   9       38.68        9.39     18.15 o
  -7   6   9       59.49       73.91     10.08 o
  -6   6   9       57.29       81.25      9.91 o
  -5   6   9      104.00      133.84     18.57 o
  -4   6   9      319.32      339.28     14.42 o
  -3   6   9      135.57      129.51     22.21 o
  -2   6   9      143.35      143.24     13.89 o
  -1   6   9       47.26       55.72     12.16 o
   0   6   9       11.82        8.08      8.66 o
   1   6   9       16.49       21.00      7.45 o
   2   6   9       91.31      101.12      8.59 o
   3   6   9      116.18      123.11      9.28 o
   4   6   9      170.55      201.33     12.10 o
   5   6   9       60.31       64.76      9.39 o
   6   6   9       76.04       78.98     11.88 o
  -7   7   9      187.05      175.82     15.93 o
  -6   7   9       14.76       27.14     10.48 o
  -5   7   9       60.53       69.81     11.27 o
  -4   7   9       26.47       24.69     10.40 o
  -3   7   9       16.17        6.86      9.82 o
  -2   7   9       18.87       30.40     16.27 o
  -1   7   9       53.65       67.97     15.96 o
   0   7   9       35.40       39.15     13.06 o
   1   7   9       72.00       82.97     11.20 o
   2   7   9       11.55       18.61     12.79 o
   3   7   9        9.52       25.08     10.63 o
   4   7   9        9.24       -1.25     19.40 o
 -12   0  10      142.32      131.41     16.90 o
 -10   0  10      167.20      174.58     16.90 o
  -8   0  10      910.38      892.32     35.67 o
  -6   0  10     1699.29     1670.12     55.69 o
  -4   0  10     1225.01     1180.12     22.72 o
  -2   0  10      921.17      851.98     19.00 o
   0   0  10     4358.97     4200.53     86.50 o
   2   0  10     2703.33     2695.42     40.47 o
   4   0  10      426.13      398.88     16.30 o
   6   0  10      591.41      533.24     19.95 o
   8   0  10      664.75      650.61     24.04 o
  10   0  10       96.97       93.24     18.15 o
 -13   1  10      125.61      104.50     18.15 o
 -12   1  10        2.72       10.64     14.39 o
 -11   1  10      859.64      850.22     29.10 o
 -10   1  10        3.84        5.86      8.37 o
  -9   1  10      722.65      686.79     21.63 o
  -8   1  10       92.01       88.30     16.27 o
  -7   1  10      224.20      209.90     13.05 o
  -6   1  10        9.17       15.96      8.41 o
  -5   1  10      405.65      380.49      8.06 o
  -4   1  10       79.11       86.93      3.87 o
  -3   1  10     3216.45     3247.10     35.17 o
  -2   1  10        4.78       12.20      3.57 o
  -1   1  10     4729.44     4760.32     50.44 o
   0   1  10      263.60      273.63      9.71 o
   1   1  10        0.66        6.11      3.89 o
   2   1  10       86.67       79.98      5.44 o
   3   1  10     1469.55     1482.21     20.46 o
   4   1  10        4.75        3.89      4.47 o
   5   1  10     1920.55     1835.07     33.45 o
   6   1  10       33.64       34.35      5.78 o
   7   1  10      731.54      652.60     13.50 o
   8   1  10        6.82        8.30      6.43 o
   9   1  10       10.09       11.15      9.24 o
  10   1  10        0.33        3.11     10.62 o
 -13   2  10        1.61      -15.02     16.27 o
 -12   2  10       18.80        5.63     16.27 o
 -11   2  10       50.31       50.69     16.90 o
 -10   2  10       38.68       44.11      9.47 o
  -9   2  10        3.90        6.29      8.42 o
  -8   2  10      773.09      846.14     24.77 o
  -7   2  10      283.65      284.79      8.58 o
  -6   2  10     1430.77     1456.46     18.24 o
  -5   2  10      158.54      175.64      7.99 o
  -4   2  10      432.10      448.97     10.38 o
  -3   2  10        0.43        0.70      2.79 o
  -2   2  10      448.29      420.26      7.61 o
  -1   2  10      146.86      144.25      5.85 o
   0   2  10     2861.18     2698.08     35.63 o
   1   2  10        3.42        3.35      3.43 o
   2   2  10     2397.45     2351.56     32.17 o
   3   2  10      612.65      636.21     14.50 o
   4   2  10      118.69      134.27      6.25 o
   5   2  10       94.34       77.45      5.98 o
   6   2  10      293.69      267.70     10.45 o
   7   2  10        2.64       -3.38      5.71 o
   8   2  10      485.06      494.06     14.17 o
   9   2  10        3.98       -2.01      9.70 o
  10   2  10       85.13       66.33     20.65 o
 -13   3  10      139.97      154.56     22.53 o
 -12   3  10        9.93       12.51     16.27 o
 -11   3  10      194.28      172.08     21.90 o
 -10   3  10       68.03       70.71     16.90 o
  -9   3  10      603.49      618.86     31.91 o
  -8   3  10      204.66      201.19     14.71 o
  -7   3  10       68.78       73.87      5.69 o
  -6   3  10        0.55        1.84      4.31 o
  -5   3  10      289.80      328.64     10.10 o
  -4   3  10      294.27      294.07      9.39 o
  -3   3  10     1808.87     1733.79     31.68 o
  -2   3  10      280.64      279.57     10.77 o
  -1   3  10     1041.26     1031.95     17.18 o
   0   3  10      338.89      322.86     10.80 o
   1   3  10      178.74      168.49      8.53 o
   2   3  10       56.67       55.32      7.01 o
   3   3  10     1031.91     1016.19     20.50 o
   4   3  10      112.49      139.29      7.22 o
   5   3  10     1078.13      988.83     18.53 o
   6   3  10      152.67      166.53      9.30 o
   7   3  10      229.40      229.72     12.08 o
   8   3  10       36.42       47.42      9.51 o
   9   3  10        2.21        2.54     13.23 o
 -12   4  10        1.15       28.16     20.02 o
 -11   4  10       32.44       28.16     18.77 o
 -10   4  10        9.77       30.04     16.90 o
  -9   4  10        3.87       25.66     16.90 o
  -8   4  10      312.96      272.83     24.40 o
  -7   4  10      191.99      211.57     10.67 o
  -6   4  10      522.48      551.88     13.74 o
  -5   4  10      352.02      372.80     10.56 o
  -4   4  10       41.75       42.67      6.28 o
  -3   4  10        0.62        5.28      6.07 o
  -2   4  10      130.01      137.60      8.50 o
  -1   4  10      150.80      152.76      7.21 o
   0   4  10      960.67      944.20     18.64 o
   1   4  10      172.11      165.41      8.65 o
   2   4  10      901.91      944.12     19.50 o
   3   4  10      130.12      150.87      9.21 o
   4   4  10       12.17       12.22      7.37 o
   5   4  10       15.62       19.72      6.97 o
   6   4  10       90.63       83.61      8.40 o
   7   4  10       36.50       29.35      9.02 o
   8   4  10      148.06      142.33     16.74 o
 -11   5  10       57.38       81.35     21.90 o
 -10   5  10      116.14       83.85     22.53 o
  -9   5  10      108.09       90.73     20.65 o
  -8   5  10       79.28       73.84     18.77 o
  -7   5  10       16.72       15.26      9.92 o
  -6   5  10        3.75        4.34      6.68 o
  -5   5  10      108.29      130.68     10.12 o
  -4   5  10      168.12      169.74     13.23 o
  -3   5  10      478.54      506.89     35.67 o
  -2   5  10      518.97      496.54     14.49 o
  -1   5  10      128.44      120.71      7.99 o
   0   5  10       47.70       50.75      7.17 o
   1   5  10       29.67       28.30      7.32 o
   2   5  10        0.74       -3.99      6.86 o
   3   5  10      102.90      109.11      8.74 o
   4   5  10      177.01      203.40     11.03 o
   5   5  10      477.45      475.65     14.08 o
   6   5  10      112.02      118.83      9.46 o
   7   5  10       11.46        6.38     11.26 o
  -9   6  10        7.91       -1.25     19.40 o
  -8   6  10       42.68       56.94     20.02 o
  -7   6  10       84.55       57.57     20.02 o
  -6   6  10       67.93       74.62     10.95 o
  -5   6  10      115.73      117.67     11.22 o
  -4   6  10        1.48       -8.92     13.24 o
  -3   6  10        1.80        6.39     10.83 o
  -2   6  10       39.84       46.77     12.37 o
  -1   6  10       46.15       40.72      9.45 o
   0   6  10      186.37      201.02     19.73 o
   1   6  10      253.10      287.94     14.53 o
   2   6  10      102.67      112.79      9.47 o
   3   6  10        3.76        7.41      8.20 o
   4   6  10        5.23       22.49      9.12 o
   5   6  10       45.18       65.44     10.03 o
  -6   7  10        1.56       -3.99     19.40 o
  -5   7  10       31.03       57.85     14.37 o
  -4   7  10       64.81       69.85     11.97 o
  -3   7  10       27.76       43.12     13.49 o
  -2   7  10      144.90      161.16     16.59 o
  -1   7  10       34.82       53.10     13.72 o
   0   7  10       21.13       35.94     10.70 o
   1   7  10        3.78       22.47     10.54 o
   2   7  10        0.16       -0.26     10.21 o
   3   7  10        1.77        2.50     17.52 o
 -11   0  11      167.28      164.57     18.77 o
  -9   0  11      968.94     1014.96     40.05 o
  -7   0  11      909.29      900.45     38.17 o
  -5   0  11      171.11      172.88     11.89 o
  -3   0  11     1024.63      956.55     20.50 o
  -1   0  11     2717.72     2665.80     58.63 o
   1   0  11     4668.77     4600.95    187.41 o
   3   0  11      334.32      294.96     16.72 o
   5   0  11       95.93      153.01     17.21 o
   7   0  11      518.68      503.95     21.29 o
   9   0  11       17.56        8.76     16.27 o
 -13   1  11       20.73       24.40     16.27 o
 -12   1  11      267.99      230.28     22.53 o
 -11   1  11        3.07        5.59      9.89 o
 -10   1  11       20.83       18.15      9.89 o
  -9   1  11        0.59      -12.83      8.55 o
  -8   1  11      458.11      444.71     19.21 o
  -7   1  11        6.71        4.97      8.37 o
  -6   1  11     2340.88     2251.37     41.42 o
  -5   1  11       33.52       37.78      4.27 o
  -4   1  11     1286.02     1277.82     15.91 o
  -3   1  11      343.01      345.62     11.14 o
  -2   1  11      122.06      117.42      5.18 o
  -1   1  11      572.54      606.06     14.25 o
   0   1  11     3384.59     3297.36     53.28 o
   1   1  11       38.06       36.32      6.00 o
   2   1  11     4437.03     4314.51     55.73 o
   3   1  11       83.74       82.20      5.58 o
   4   1  11     1841.24     1726.78     23.87 o
   5   1  11        5.32       -0.15      5.23 o
   6   1  11      103.35       78.35      6.83 o
   7   1  11       32.64       31.15      6.60 o
   8   1  11      236.90      251.59     11.81 o
   9   1  11        4.05        7.22      9.25 o
 -13   2  11        3.53        6.26     17.52 o
 -12   2  11        0.04       13.14     17.52 o
 -11   2  11      173.79      180.84     21.90 o
 -10   2  11       21.78       38.17     15.64 o
  -9   2  11      569.46      552.09     21.90 o
  -8   2  11       45.60       53.73      7.97 o
  -7   2  11      491.27      498.86     17.73 o
  -6   2  11       93.72       79.87      4.97 o
  -5   2  11       13.44       27.19      4.53 o
  -4   2  11      123.42      136.73      5.70 o
  -3   2  11     1004.70      986.06     12.58 o
  -2   2  11      218.84      226.75      6.61 o
  -1   2  11     2459.49     2329.87     31.54 o
   0   2  11       34.30       36.51      3.97 o
   1   2  11     1484.20     1441.38     21.66 o
   2   2  11      112.69      119.08      6.09 o
   3   2  11       25.05       16.07      5.18 o
   4   2  11       60.57       62.62      5.66 o
   5   2  11      388.04      435.39     10.96 o
   6   2  11       23.58       34.42      6.17 o
   7   2  11      165.16      171.21     12.83 o
   8   2  11        2.05       -9.44      9.94 o
   9   2  11       34.18       24.40     18.46 o
 -12   3  11      120.90      146.42     23.15 o
 -11   3  11       47.60       46.31     18.15 o
 -10   3  11        4.10       18.77     17.52 o
  -9   3  11        1.25      -12.51     14.39 o
  -8   3  11      279.43      292.42     17.21 o
  -7   3  11       84.55       91.81      8.80 o
  -6   3  11      826.95      860.17     14.86 o
  -5   3  11      273.67      277.55     10.93 o
  -4   3  11     1281.45     1284.27     19.81 o
  -3   3  11      487.79      479.13     21.43 o
  -2   3  11       77.42       71.32      6.84 o
  -1   3  11      608.67      610.47     14.47 o
   0   3  11      877.08      854.44     21.77 o
   1   3  11      128.07      146.14      8.88 o
   2   3  11     2627.50     2579.04     54.55 o
   3   3  11       70.93       60.75      8.19 o
   4   3  11     1188.46     1164.62     23.38 o
   5   3  11       30.28       38.88      7.27 o
   6   3  11       19.07       15.41     10.47 o
   7   3  11      106.42      106.17     11.80 o
   8   3  11       57.35       66.54     11.42 o
 -11   4  11      109.82      130.78     23.78 o
 -10   4  11       25.08       33.79     18.77 o
  -9   4  11      164.92      157.69     21.90 o
  -8   4  11      151.35      125.15     21.28 o
  -7   4  11       73.45       46.91     12.29 o
  -6   4  11       26.61       20.55      6.62 o
  -5   4  11       23.34       20.21      9.04 o
  -4   4  11       88.39      103.16      8.07 o
  -3   4  11      508.38      538.83     15.67 o
  -2   4  11      240.36      239.26     10.36 o
  -1   4  11     1223.32     1225.68     22.63 o
   0   4  11      235.70      243.52     10.28 o
   1   4  11       42.30       37.19      7.30 o
   2   4  11       11.46        9.63      7.18 o
   3   4  11      340.76      317.65     12.47 o
   4   4  11       19.43       22.92      8.58 o
   5   4  11      259.22      265.49     11.09 o
   6   4  11       18.16       27.32      9.13 o
   7   4  11       44.25       56.19     11.28 o
 -10   5  11        0.37        4.38     18.77 o
  -9   5  11        0.31        5.63     18.15 o
  -8   5  11       68.71       93.24     20.65 o
  -7   5  11      112.89      118.89     20.65 o
  -6   5  11      249.77      273.90     13.43 o
  -5   5  11      444.87      472.54     17.82 o
  -4   5  11      190.75      197.88     21.59 o
  -3   5  11        6.33        1.84     10.06 o
  -2   5  11       31.31       37.67     11.12 o
  -1   5  11        5.95        9.08      6.90 o
   0   5  11      218.69      238.52     12.37 o
   1   5  11      584.04      627.25     22.31 o
   2   5  11      734.51      732.03     23.21 o
   3   5  11       31.19       38.50      8.53 o
   4   5  11      347.90      352.49     13.81 o
   5   5  11        1.62        7.72      7.89 o
   6   5  11       12.91       -1.37     10.52 o
  -8   6  11       60.24       33.79     20.65 o
  -7   6  11        4.94       14.39     18.77 o
  -6   6  11        3.67       -0.63     19.40 o
  -5   6  11        3.26        6.30      9.63 o
  -4   6  11       18.31       29.14     12.37 o
  -3   6  11      105.06      110.90     31.91 o
  -2   6  11      146.60      157.13     15.22 o
  -1   6  11      155.18      166.13     26.91 o
   0   6  11      104.52      104.02     11.68 o
   1   6  11       34.94       35.12     10.23 o
   2   6  11        0.14       -3.59      9.96 o
   3   6  11       10.68       10.14      9.70 o
   4   6  11        1.07       22.83     13.35 o
  -5   7  11      135.18      139.71     29.41 o
  -4   7  11        0.28       -1.79     11.93 o
  -3   7  11        1.91       23.10     13.45 o
  -2   7  11        0.12        7.27     13.63 o
  -1   7  11        4.67       12.43     13.89 o
   0   7  11       68.05       85.82     15.70 o
   1   7  11      142.22      146.91     17.47 o
 -12   0  12      243.90      312.25     25.03 o
 -10   0  12      149.80      153.93     19.40 o
  -8   0  12       32.50       38.17     15.64 o
  -6   0  12     2100.30     1980.49     66.95 o
  -4   0  12     3752.47     3595.58     62.10 o
  -2   0  12     2119.64     2171.37     49.99 o
   0   0  12      448.58      501.14     25.34 o
   2   0  12      880.37      864.72     45.56 o
   4   0  12      775.77      746.88     24.84 o
   6   0  12       53.84       29.81      8.87 o
   8   0  12        8.26       28.78     16.27 o
 -12   1  12        2.61      -12.51     15.64 o
 -11   1  12      179.58      202.43     15.22 o
 -10   1  12        0.83        2.53     10.33 o
  -9   1  12      497.60      527.23     21.67 o
  -8   1  12       58.75       65.28     11.28 o
  -7   1  12      724.26      756.57     20.30 o
  -6   1  12        2.51        2.93      7.79 o
  -5   1  12      512.12      506.95     31.73 o
  -4   1  12       24.84       23.89      4.50 o
  -3   1  12      917.38      911.48     18.48 o
  -2   1  12      207.23      200.01      8.20 o
  -1   1  12       34.53       38.13      5.81 o
   0   1  12       21.98       22.15      5.92 o
   1   1  12      303.22      296.57      8.55 o
   2   1  12        7.40       12.81      5.31 o
   3   1  12       75.08       72.05      5.68 o
   4   1  12        3.07       -0.52      5.27 o
   5   1  12      820.17      791.94     14.92 o
   6   1  12       59.92       69.68      6.99 o
   7   1  12      328.05      355.52     13.85 o
   8   1  12        0.21       -6.85     11.28 o
 -12   2  12      122.34      116.39     21.90 o
 -11   2  12       77.02       81.97     20.02 o
 -10   2  12      139.38      138.29     21.28 o
  -9   2  12       89.11      114.00     14.71 o
  -8   2  12       86.02       97.29     10.02 o
  -7   2  12      181.46      172.49     11.75 o
  -6   2  12     1329.10     1335.24     28.92 o
  -5   2  12       14.02       18.13      6.08 o
  -4   2  12     2534.54     2531.44     38.89 o
  -3   2  12      334.06      314.47      9.94 o
  -2   2  12     1996.19     1971.02     47.99 o
  -1   2  12      412.40      415.77     12.67 o
   0   2  12      114.82      121.15      8.29 o
   1   2  12     1030.48     1002.42     20.21 o
   2   2  12      364.04      360.29     12.64 o
   3   2  12       14.33        7.45      7.48 o
   4   2  12      489.01      476.78     14.44 o
   5   2  12      181.04      173.88      9.51 o
   6   2  12       88.39       88.10      9.66 o
   7   2  12        2.40        3.86     13.84 o
   8   2  12       38.12       55.37     11.66 o
 -11   3  12       81.59       73.21     20.65 o
 -10   3  12       26.21       35.04     18.15 o
  -9   3  12      356.58      347.92     28.16 o
  -8   3  12      117.90      133.35     15.33 o
  -7   3  12      443.16      450.87     21.24 o
  -6   3  12       50.76       58.08      9.01 o
  -5   3  12        1.60        4.78      6.21 o
  -4   3  12        2.40        4.11      6.30 o
  -3   3  12      105.98      105.22      7.25 o
  -2   3  12      539.30      558.76     14.53 o
  -1   3  12      669.46      645.62     15.67 o
   0   3  12      110.93      102.18      8.54 o
   1   3  12       36.63       39.45      8.40 o
   2   3  12        0.82        8.63      7.46 o
   3   3  12       51.66       49.89     13.77 o
   4   3  12       23.33       16.77      7.00 o
   5   3  12      237.93      262.51     12.25 o
   6   3  12      136.89      153.89     12.85 o
   7   3  12      256.23      257.13     22.73 o
 -11   4  12      102.10       50.69     20.65 o
 -10   4  12       21.48       23.15     19.40 o
  -9   4  12       71.74       95.74     22.53 o
  -8   4  12       74.63      112.01     21.90 o
  -7   4  12       36.95       59.37     20.02 o
  -6   4  12      394.38      414.48     21.01 o
  -5   4  12      300.04      318.19     22.05 o
  -4   4  12     1099.37     1120.56     29.76 o
  -3   4  12      590.87      592.43     20.24 o
  -2   4  12      730.65      730.58     16.96 o
  -1   4  12       57.28       44.64      7.54 o
   0   4  12       16.25       22.62      8.76 o
   1   4  12      191.03      189.64     10.52 o
   2   4  12       22.49       27.53      8.22 o
   3   4  12      338.32      403.88     14.73 o
   4   4  12      153.26      155.03     11.01 o
   5   4  12       28.66       35.01      8.94 o
   6   4  12       38.56       29.23     10.97 o
  -9   5  12      166.46      180.22     25.66 o
  -8   5  12       62.41       86.98     21.90 o
  -7   5  12       61.78       51.31     20.02 o
  -6   5  12      111.62       99.60     21.90 o
  -5   5  12        0.53       10.17      9.17 o
  -4   5  12       99.72      126.74     13.77 o
  -3   5  12      100.67       79.09     12.63 o
  -2   5  12      182.36      184.76     12.73 o
  -1   5  12      110.02      109.96     11.52 o
   0   5  12      161.62      165.91     10.23 o
   1   5  12       10.73        4.88      8.11 o
   2   5  12        1.93        9.99      8.44 o
   3   5  12      104.77       97.84     17.01 o
   4   5  12      110.46      113.86     12.82 o
   5   5  12       22.05       10.16     14.27 o
  -7   6  12        0.57       36.92     21.28 o
  -6   6  12       96.38      112.01     23.78 o
  -5   6  12      387.11      347.92     31.29 o
  -4   6  12      261.69      319.38     19.39 o
  -3   6  12      310.08      320.68     21.59 o
  -2   6  12       85.22       96.87     28.78 o
  -1   6  12        0.64       27.58     13.77 o
   0   6  12       24.19       22.79     20.34 o
   1   6  12        2.23       -5.63     12.39 o
   2   6  12        2.37      -15.02     13.27 o
   3   6  12      374.73      397.60     33.16 o
 -11   0  13        0.13       -2.50     16.27 o
  -9   0  13      742.65      752.15     38.80 o
  -7   0  13      208.88      265.32     25.66 o
  -5   0  13      107.29      121.71     15.02 o
  -3   0  13      614.05      579.52     30.97 o
  -1   0  13     4715.39     4662.67    102.62 o
   1   0  13      479.15      514.23     20.78 o
   3   0  13      369.18      360.40     14.43 o
   5   0  13      231.12      240.08     20.40 o
   7   0  13      379.58      384.86     31.60 o
 -12   1  13      161.49      163.32     23.78 o
 -11   1  13        0.69       -1.88     17.52 o
 -10   1  13      357.43      357.26     19.66 o
  -9   1  13       13.90        4.91     11.72 o
  -8   1  13       77.63       50.46     16.32 o
  -7   1  13       75.51       76.24     10.38 o
  -6   1  13      110.03      128.97     17.27 o
  -5   1  13      254.44      224.74     10.72 o
  -4   1  13      821.13      859.05     23.48 o
  -3   1  13      116.60      104.38      7.20 o
  -2   1  13      219.22      205.72     11.19 o
  -1   1  13      249.62      238.49      9.28 o
   0   1  13       27.99       28.56      5.01 o
   1   1  13       17.54       25.05      5.04 o
   2   1  13      360.08      358.62     13.48 o
   3   1  13       50.58       43.27      5.71 o
   4   1  13      872.64      886.09     17.86 o
   5   1  13        1.05       12.66      8.00 o
   6   1  13      106.11      115.06     13.36 o
   7   1  13        3.37        1.37     11.57 o
 -11   2  13        2.45       19.40     19.40 o
 -10   2  13        5.24       18.77     18.77 o
  -9   2  13      278.91      292.01     18.77 o
  -8   2  13      133.97      140.15     11.49 o
  -7   2  13      368.70      394.14     15.82 o
  -6   2  13      114.04      122.75     10.58 o
  -5   2  13       12.19       30.69      8.72 o
  -4   2  13       37.07       49.37      6.52 o
  -3   2  13      844.96      824.77     16.18 o
  -2   2  13       19.24       18.50      6.19 o
  -1   2  13     1803.24     1752.50     27.04 o
   0   2  13      378.33      358.62     12.69 o
   1   2  13     1073.71     1084.21     22.18 o
   2   2  13       50.80       70.31      8.58 o
   3   2  13       50.38       42.52      8.60 o
   4   2  13        2.13        9.24      7.12 o
   5   2  13      107.04      104.45     10.95 o
   6   2  13       13.87       25.35      9.92 o
   7   2  13      261.33      280.17     27.18 o
 -11   3  13        1.96       28.16     21.28 o
 -10   3  13      131.81      113.89     21.90 o
  -9   3  13      126.73      106.38     21.28 o
  -8   3  13       64.30       57.80     13.93 o
  -7   3  13       78.42       70.35     18.15 o
  -6   3  13      114.58      129.77     15.04 o
  -5   3  13      201.50      183.61     11.58 o
  -4   3  13      180.51      197.15      8.73 o
  -3   3  13        4.01       10.76      6.31 o
  -2   3  13      111.35      122.74      8.97 o
  -1   3  13      305.41      293.13     11.98 o
   0   3  13        2.65        3.12      8.85 o
   1   3  13        8.84       19.88      7.63 o
   2   3  13      388.72      378.38     14.15 o
   3   3  13      195.60      214.60     11.78 o
   4   3  13      192.58      202.06     11.57 o
   5   3  13       27.85       33.41     10.13 o
   6   3  13      118.54      128.55     17.03 o
 -10   4  13       21.66        8.76     20.02 o
  -9   4  13       30.20       23.15     20.02 o
  -8   4  13      187.00      202.12     26.28 o
  -7   4  13      259.78      251.71     18.96 o
  -6   4  13      211.80      187.98     20.96 o
  -5   4  13       53.89       49.90     13.08 o
  -4   4  13      113.85      117.21     10.94 o
  -3   4  13      504.63      516.84     18.33 o
  -2   4  13      142.04      135.93      9.58 o
  -1   4  13      245.97      260.52     11.74 o
   0   4  13      424.81      429.08     14.46 o
   1   4  13      815.49      837.08     19.75 o
   2   4  13      106.57      108.99     13.10 o
   3   4  13        4.17       10.86      9.96 o
   4   4  13        0.01       -8.40     10.46 o
   5   4  13       29.46       29.05     10.77 o
  -8   5  13        0.50       13.77     20.65 o
  -7   5  13        7.49      -13.77     19.40 o
  -6   5  13        9.40       11.26     13.19 o
  -5   5  13       19.23        1.50     16.58 o
  -4   5  13       10.10       11.08     15.02 o
  -3   5  13      356.33      371.75     28.16 o
  -2   5  13       37.27       53.64     13.23 o
  -1   5  13       10.21       24.87     30.35 o
   0   5  13       28.57       18.80     20.34 o
   1   5  13        0.82      -12.22      9.92 o
   2   5  13       78.07       86.78     12.04 o
   3   5  13       92.82      114.85     13.08 o
   4   5  13       33.39       36.79     15.70 o
  -5   6  13       50.19       74.46     23.78 o
  -4   6  13       19.61       -5.01     21.90 o
  -3   6  13       79.65       97.14     15.64 o
  -2   6  13       82.99       99.93     17.21 o
  -1   6  13      102.80      134.68     16.21 o
   0   6  13      173.93      188.12     17.88 o
   1   6  13       54.46       54.75     15.49 o
 -10   0  14      369.47      453.04     33.16 o
  -8   0  14       53.23       53.19     20.02 o
  -6   0  14      275.79      206.19     19.09 o
  -4   0  14     1717.54     1685.75     57.57 o
  -2   0  14     1651.05     1551.23     58.19 o
   0   0  14      124.34      142.07     13.89 o
   2   0  14      165.78      168.07     14.54 o
   4   0  14      565.32      580.37     64.76 o
   6   0  14      167.31      133.91     23.15 o
 -11   1  14       64.77       67.58     21.90 o
 -10   1  14        5.52        4.38     12.81 o
  -9   1  14      168.87      149.49     13.12 o
  -8   1  14        4.54        3.96     10.04 o
  -7   1  14     1556.53     1448.26     32.17 o
  -6   1  14       23.92       15.23      8.22 o
  -5   1  14      477.17      492.82     15.26 o
  -4   1  14       20.53       17.69      7.73 o
  -3   1  14       63.85       57.40      8.24 o
  -2   1  14        2.34      -10.58      7.05 o
  -1   1  14      976.53      976.66     21.32 o
   0   1  14        6.16        4.79      6.45 o
   1   1  14     1337.77     1284.04     22.41 o
   2   1  14       54.20       58.49      6.69 o
   3   1  14      233.99      240.18      9.28 o
   4   1  14        0.09        5.71      8.72 o
   5   1  14       10.27       19.39     13.45 o
   6   1  14        0.07        4.64     11.42 o
 -11   2  14        6.32       20.02     20.65 o
 -10   2  14      269.40      280.96     28.78 o
  -9   2  14        5.19        3.92     13.19 o
  -8   2  14       29.67       41.14     14.71 o
  -7   2  14       35.40       35.94     10.13 o
  -6   2  14      211.23      207.18     12.78 o
  -5   2  14       13.02        6.44      7.70 o
  -4   2  14     1330.55     1311.20     25.80 o
  -3   2  14      254.66      240.24     11.52 o
  -2   2  14     1024.38      999.91     24.27 o
  -1   2  14        1.40        8.46      8.29 o
   0   2  14       90.90       88.41      9.47 o
   1   2  14       34.16       28.52      8.16 o
   2   2  14      118.74      126.39     10.08 o
   3   2  14       41.49       44.66      8.66 o
   4   2  14      356.98      383.74     22.60 o
   5   2  14       53.36       76.31     11.31 o
   6   2  14      164.88      158.00     13.37 o
 -10   3  14       42.68      -14.39     20.02 o
  -9   3  14      181.13      188.35     26.28 o
  -8   3  14       20.54       16.33     13.93 o
  -7   3  14      336.37      369.55     22.45 o
  -6   3  14      122.35      107.44     15.49 o
  -5   3  14      772.94      713.37     22.00 o
  -4   3  14       59.22       52.46      8.64 o
  -3   3  14       42.07       45.28      7.41 o
  -2   3  14        1.96        5.80      6.68 o
  -1   3  14      344.78      352.16     13.36 o
   0   3  14      112.04      113.15      9.88 o
   1   3  14      541.24      556.14     19.11 o
   2   3  14      160.99      167.11     13.06 o
   3   3  14      167.03      132.25     12.87 o
   4   3  14        7.07        6.76     10.04 o
   5   3  14       14.38       -3.35     10.46 o
  -9   4  14        2.85       -5.63     20.65 o
  -8   4  14       21.24       11.26     21.90 o
  -7   4  14        8.37      -11.30     13.70 o
  -6   4  14      187.76      170.70     17.68 o
  -5   4  14       54.82       80.10     14.97 o
  -4   4  14      431.06      411.60     22.00 o
  -3   4  14      108.40      124.52     12.11 o
  -2   4  14      279.61      290.78     14.37 o
  -1   4  14      116.78      106.31     11.34 o
   0   4  14       41.16       33.09     10.45 o
   1   4  14        0.32       16.62     10.16 o
   2   4  14       61.39       66.47     19.80 o
   3   4  14       50.21       53.00     14.97 o
   4   4  14       91.33      102.87     14.95 o
  -7   5  14      118.18      110.13     26.28 o
  -6   5  14       74.17       71.99     20.34 o
  -5   5  14      164.31      144.67     34.10 o
  -4   5  14       80.65       75.21     15.48 o
  -3   5  14       28.89       14.74     13.08 o
  -2   5  14        1.84        6.59     17.83 o
  -1   5  14       85.47      110.67     16.48 o
   0   5  14      131.29      137.04     16.48 o
   1   5  14      101.61      106.83     16.80 o
   2   5  14       88.70       98.31     12.93 o
  -9   0  15        0.51        0.17     25.66 o
  -7   0  15      481.59      519.28     24.04 o
  -5   0  15     1125.75     1109.47     57.26 o
  -3   0  15       94.46      111.98     13.89 o
  -1   0  15      298.89      271.89     20.96 o
   1   0  15      946.34      914.47     85.41 o
   3   0  15      767.72      695.21     39.42 o
   5   0  15       42.86       15.02     20.02 o
 -10   1  15      459.92      513.35     30.35 o
  -9   1  15       26.03       28.21     15.22 o
  -8   1  15      488.33      513.47     20.43 o
  -7   1  15        0.64        0.08      8.76 o
  -6   1  15       21.41       15.38      8.75 o
  -5   1  15        1.00       -6.08      8.38 o
  -4   1  15      497.02      508.21     15.89 o
  -3   1  15       12.76        5.39      7.79 o
  -2   1  15     1062.33     1067.42     38.81 o
  -1   1  15       49.52       53.98      8.69 o
   0   1  15      393.87      377.37     20.86 o
   1   1  15        0.38        6.70      7.90 o
   2   1  15        1.48       15.71      8.29 o
   3   1  15        3.01       13.32     10.13 o
   4   1  15      301.44      316.29     21.47 o
   5   1  15        6.55       18.62     10.04 o
 -10   2  15        0.83       13.77     22.53 o
  -9   2  15        1.25       -7.55     14.38 o
  -8   2  15        0.67        0.00     39.42 o
  -7   2  15      396.66      420.57     24.53 o
  -6   2  15       68.73       67.53      9.62 o
  -5   2  15      589.11      571.36     17.13 o
  -4   2  15       72.35       74.04      9.32 o
  -3   2  15      113.80      111.76      9.88 o
  -2   2  15        3.75        6.63      6.98 o
  -1   2  15      248.67      264.06     10.77 o
   0   2  15       27.74       43.67      8.96 o
   1   2  15      773.96      768.32     34.29 o
   2   2  15      104.36      110.65     11.01 o
   3   2  15      436.64      476.60     18.11 o
   4   2  15        0.82       -5.24      9.75 o
  -9   3  15       38.14       25.66     22.53 o
  -8   3  15      273.54      270.08     21.63 o
  -7   3  15       11.83       10.88     26.91 o
  -6   3  15        2.83       11.52     14.08 o
  -5   3  15        0.41      -17.48     13.19 o
  -4   3  15      236.52      229.20     13.75 o
  -3   3  15       84.59       71.08     10.93 o
  -2   3  15      578.82      586.39     29.81 o
  -1   3  15      143.99      133.89     10.74 o
   0   3  15      166.91      176.73     15.72 o
   1   3  15       13.41       22.21     13.35 o
   2   3  15        8.07       13.48     17.52 o
   3   3  15       16.48       -7.89     13.93 o
   4   3  15      123.38      112.58     12.60 o
  -7   4  15      115.94      115.18     18.08 o
  -6   4  15      101.82      107.16     27.53 o
  -5   4  15      169.78      158.25     20.02 o
  -4   4  15       97.99       61.27     15.03 o
  -3   4  15       31.66       20.69     13.38 o
  -2   4  15       10.82        8.51     11.45 o
  -1   4  15      102.49      112.78     40.36 o
   0   4  15       64.59       77.64     12.28 o
   1   4  15      321.88      343.71     17.15 o
   2   4  15       92.97      119.86     19.09 o
  -4   5  15       96.37      126.24     17.55 o
  -3   5  15       71.99      110.34     17.14 o
  -2   5  15      120.47       92.61     25.03 o
  -8   0  16      550.82      506.16     24.76 o
  -6   0  16      225.67      216.14     18.04 o
  -4   0  16      188.10      196.88     16.38 o
  -2   0  16      927.43      943.53     31.14 o
   0   0  16      670.61      590.71     35.67 o
   2   0  16        6.32        8.13     18.15 o
   4   0  16        7.94        4.38     20.02 o
  -9   1  16       11.32       31.16     15.96 o
  -8   1  16        0.00      -13.15     16.58 o
  -7   1  16      228.32      246.80     15.37 o
  -6   1  16        5.91        7.25     10.83 o
  -5   1  16      634.19      613.07     27.10 o
  -4   1  16       13.95        8.13      8.70 o
  -3   1  16      623.99      640.25     29.77 o
  -2   1  16       10.23       14.71     13.27 o
  -1   1  16        8.96       18.75     10.35 o
   0   1  16        1.47       13.10     10.06 o
   1   1  16      467.77      419.00     23.47 o
   2   1  16       45.52       45.28     15.33 o
   3   1  16      444.91      378.73     52.25 o
  -8   2  16      371.78      398.50     42.86 o
  -7   2  16       45.45       31.35     16.74 o
  -6   2  16      130.39      107.39     16.74 o
  -5   2  16        0.36       -1.71      9.91 o
  -4   2  16      111.91      117.61     18.77 o
  -3   2  16       51.29       48.44     10.93 o
  -2   2  16      720.05      732.63     24.31 o
  -1   2  16       21.74       28.55      9.26 o
   0   2  16      374.01      363.81     22.42 o
   1   2  16       80.14       79.04     15.24 o
   2   2  16       48.43       38.78     11.67 o
   3   2  16        0.09       -5.31      8.68 o
  -7   3  16       86.45       85.06     20.96 o
  -6   3  16       25.06       23.92     26.91 o
  -5   3  16      461.02      481.60     26.06 o
  -4   3  16       69.42       38.47     20.65 o
  -3   3  16      145.08      131.68     22.48 o
  -2   3  16       64.82       55.60     22.84 o
  -1   3  16        0.05        7.34      9.17 o
   0   3  16        0.28        5.38     10.66 o
   1   3  16      236.78      222.41     15.39 o
   2   3  16      157.58      188.35     18.71 o
  -4   4  16       29.01       26.82     14.87 o
  -3   4  16       58.44       48.00     16.54 o
  -2   4  16      244.44      225.52     19.78 o
  -1   4  16      101.59       96.35     13.21 o
  -7   0  17       65.09       68.83     26.28 o
  -5   0  17      604.70      653.28     42.55 o
  -3   0  17      511.31      480.57     35.04 o
  -1   0  17      166.04      170.20     25.66 o
   1   0  17       91.81       52.56     20.65 o
  -7   1  17        1.06       -4.50     11.50 o
  -6   1  17      492.88      505.75     20.80 o
  -5   1  17       28.44       16.51     11.05 o
  -4   1  17       49.24       62.33     11.79 o
  -3   1  17        7.78      -15.64     13.72 o
  -2   1  17      341.73      312.79     21.24 o
  -1   1  17       12.66       29.71     14.58 o
   0   1  17      640.78      596.41     26.32 o
   1   1  17        6.46        8.04     13.49 o
  -6   2  17       42.21       35.64     16.66 o
  -5   2  17      391.35      439.96     51.62 o
  -4   2  17        7.08        5.05     15.92 o
  -3   2  17      446.21      453.23     19.37 o
  -2   2  17       24.52       30.56     14.78 o
  -1   2  17       75.64      102.54     21.28 o
   0   2  17        6.54       11.53     11.52 o
  -3   3  17       14.67        7.62     15.22 o
 
